# Supplementary material for: Comparison of glycosyl donors: a supramer approach
Source: Beilstein J Org Chem. 2024 Jan 31;20:181–92. doi: 10.3762/bjoc.20.18 (PMC10840533; doi:10.3762/bjoc.20.18)
Supplement: File 2 — Deposed crystallographic information file (CCDC 1843708) and check file. [file Beilstein_J_Org_Chem-20-181-s002.zip]

Archive with 3 entries (3 files):
- 1843708.cif
- 1843708_PM02014B-data_sads_h_file002.html
- checkCIF_PLATON report_PDF.pdf
