# Supplementary material for: Comparison of glycosyl donors: a supramer approach
Source: Beilstein J Org Chem. 2024 Jan 31;20:181–92. doi: 10.3762/bjoc.20.18 (PMC10840533; doi:10.3762/bjoc.20.18)
Supplement: File 2 — Deposed crystallographic information file (CCDC 1843708) and check file. [file Beilstein_J_Org_Chem-20-181-s002.zip › 1843708.cif]

####################################################################### 
# 
# This file contains crystal structure data downloaded from the 
# Cambridge Structural Database (CSD) hosted by the Cambridge 
# Crystallographic Data Centre (CCDC).
# 
# Full information about CCDC data access policies and citation 
# guidelines are available at http://www.ccdc.cam.ac.uk/access/V1 
# 
# Audit and citation data items may have been added by the CCDC. 
# Please retain this information to preserve the provenance of 
# this file and to allow appropriate attribution of the data. 
# 
#######################################################################

data_sads_h
_database_code_depnum_ccdc_archive 'CCDC 1843708'
_audit_update_record             
;
2018-05-16 deposited with the CCDC.
2018-10-17 downloaded from the CCDC.
;
_audit_creation_date             2018-05-15
_audit_creation_method           
;
Olex2 1.2
(compiled 2018.04.26 svn.r3504 for OlexSys, GUI svn.r5492)
;
# start Validation Reply Form
_vrf_PLAT430_sads_h              
;
PROBLEM: Short Inter D...A Contact S13C ..O11Z 2.78 Ang.
RESPONSE: This is actually an intramolecular contact.
;
# end Validation Reply Form
_shelx_SHELXL_version_number     2018/3
_chemical_name_common            ?
_chemical_name_systematic        
'Methyl (phenyl 3,5-dideoxy-2-thio-4,9-bis-O-chloroacetyl-5-trifluoroacetamido-D-glycero-beta-D-galacto-nonulopyranosid)onate'
_chemical_formula_moiety         '6(C22 H24 Cl2 F3 N O10 S), 3(H2 O)'
_chemical_formula_sum            'C132 H150 Cl12 F18 N6 O63 S6'
_chemical_formula_weight         3788.23
_chemical_absolute_configuration syn
_chemical_melting_point          ?
loop_
_atom_type_symbol
_atom_type_description
_atom_type_scat_dispersion_real
_atom_type_scat_dispersion_imag
_atom_type_scat_source
C C 0.0181 0.0091 'International Tables Vol C Tables 4.2.6.8 and 6.1.1.4'
H H 0.0000 0.0000 'International Tables Vol C Tables 4.2.6.8 and 6.1.1.4'
Cl Cl 0.3639 0.7018 'International Tables Vol C Tables 4.2.6.8 and 6.1.1.4'
F F 0.0727 0.0534 'International Tables Vol C Tables 4.2.6.8 and 6.1.1.4'
N N 0.0311 0.0180 'International Tables Vol C Tables 4.2.6.8 and 6.1.1.4'
O O 0.0492 0.0322 'International Tables Vol C Tables 4.2.6.8 and 6.1.1.4'
S S 0.3331 0.5567 'International Tables Vol C Tables 4.2.6.8 and 6.1.1.4'

_shelx_space_group_comment       
;
The symmetry employed for this shelxl refinement is uniquely defined
by the following loop, which should always be used as a source of
symmetry information in preference to the above space-group names.
They are only intended as comments.
;
_space_group_crystal_system      hexagonal
_space_group_IT_number           169
_space_group_name_H-M_alt        'P 61'
_space_group_name_Hall           'P 61'
loop_
_space_group_symop_operation_xyz
'x, y, z'
'-y, x-y, z+1/3'
'-x+y, -x, z+2/3'
'-x, -y, z+1/2'
'y, -x+y, z+5/6'
'x-y, x, z+1/6'

_cell_length_a                   22.9311(10)
_cell_length_b                   22.9311(10)
_cell_length_c                   27.2831(12)
_cell_angle_alpha                90
_cell_angle_beta                 90
_cell_angle_gamma                120
_cell_volume                     12424.4(12)
_cell_formula_units_Z            3
_cell_measurement_reflns_used    9889
_cell_measurement_temperature    120
_cell_measurement_theta_max      70.03
_cell_measurement_theta_min      2.75
_shelx_estimated_absorpt_T_max   ?
_shelx_estimated_absorpt_T_min   ?
_exptl_absorpt_coefficient_mu    3.521
_exptl_absorpt_correction_T_max  0.7454
_exptl_absorpt_correction_T_min  0.5355
_exptl_absorpt_correction_type   multi-scan
_exptl_absorpt_process_details   
;
SADABS-2014/5 (Bruker,2014) was used for absorption correction.
wR2(int) was 0.1394 before and 0.0780 after correction.
The Ratio of minimum to maximum transmission is 0.7184.
The \l/2 correction factor is Not present.
;
_exptl_absorpt_special_details   ?
_exptl_crystal_colour            'clear colourless'
_exptl_crystal_colour_lustre     clear
_exptl_crystal_colour_primary    colourless
_exptl_crystal_density_diffrn    1.519
_exptl_crystal_density_meas      .
_exptl_crystal_density_method    ?
_exptl_crystal_description       prism
_exptl_crystal_F_000             5850
_exptl_crystal_preparation       ?
_exptl_crystal_recrystallization_method 'in NMR tube, from acetone'
_exptl_crystal_size_max          0.3
_exptl_crystal_size_mid          0.3
_exptl_crystal_size_min          0.3
_exptl_transmission_factor_max   ?
_exptl_transmission_factor_min   ?
_diffrn_reflns_av_R_equivalents  0.0838
_diffrn_reflns_av_unetI/netI     0.0608
_diffrn_reflns_Laue_measured_fraction_full 0.998
_diffrn_reflns_Laue_measured_fraction_max 0.970
_diffrn_reflns_limit_h_max       27
_diffrn_reflns_limit_h_min       -27
_diffrn_reflns_limit_k_max       20
_diffrn_reflns_limit_k_min       -27
_diffrn_reflns_limit_l_max       33
_diffrn_reflns_limit_l_min       -32
_diffrn_reflns_number            78997
_diffrn_reflns_point_group_measured_fraction_full 0.963
_diffrn_reflns_point_group_measured_fraction_max 0.914
_diffrn_reflns_theta_full        67.679
_diffrn_reflns_theta_max         73.026
_diffrn_reflns_theta_min         2.225
_diffrn_ambient_temperature      120
_diffrn_detector_area_resol_mean ?
_diffrn_measured_fraction_theta_full 0.998
_diffrn_measured_fraction_theta_max 0.970
_diffrn_measurement_device_type  'Bruker APEX-DUO CCD'
_diffrn_measurement_method       '\f and \w scans'
_diffrn_radiation_monochromator  graphite
_diffrn_radiation_type           CuK\a
_diffrn_radiation_wavelength     1.54178
_diffrn_source                   ?
_diffrn_special_details          Cu-anode
_diffrn_standards_number         0
_reflns_Friedel_coverage         0.845
_reflns_Friedel_fraction_full    0.927
_reflns_Friedel_fraction_max     0.857
_reflns_number_gt                11483
_reflns_number_total             15162
_reflns_special_details          
;
 Reflections were merged by SHELXL according to the crystal
 class for the calculation of statistics and refinement.
 
 _reflns_Friedel_fraction is defined as the number of unique
 Friedel pairs measured divided by the number that would be
 possible theoretically, ignoring centric projections and
 systematic absences.
;
_reflns_threshold_expression     'I > 2\s(I)'
_computing_cell_refinement       ?
_computing_data_collection       ?
_computing_data_reduction        ?
_computing_molecular_graphics    'Olex2 (Dolomanov et al., 2009)'
_computing_publication_material  'Olex2 (Dolomanov et al., 2009)'
_computing_structure_refinement  'ShelXL (Sheldrick, 2015)'
_computing_structure_solution    'ShelXT (Sheldrick, 2015)'
_refine_diff_density_max         0.450
_refine_diff_density_min         -0.401
_refine_diff_density_rms         0.054
_refine_ls_abs_structure_details 
;
 Flack x determined using 4259 quotients [(I+)-(I-)]/[(I+)+(I-)]
 (Parsons, Flack and Wagner, Acta Cryst. B69 (2013) 249-259).
;
_refine_ls_abs_structure_Flack   -0.028(8)
_refine_ls_extinction_coef       .
_refine_ls_extinction_method     none
_refine_ls_goodness_of_fit_ref   1.064
_refine_ls_hydrogen_treatment    mixed
_refine_ls_matrix_type           full
_refine_ls_number_parameters     1439
_refine_ls_number_reflns         15162
_refine_ls_number_restraints     437
_refine_ls_R_factor_all          0.0819
_refine_ls_R_factor_gt           0.0531
_refine_ls_restrained_S_all      3.171
_refine_ls_shift/su_max          0.000
_refine_ls_shift/su_mean         0.000
_refine_ls_structure_factor_coef Fsqd
_refine_ls_weighting_details     
'w=1/[\s^2^(Fo^2^)+(0.0557P)^2^+9.1677P] where P=(Fo^2^+2Fc^2^)/3'
_refine_ls_weighting_scheme      calc
_refine_ls_wR_factor_gt          0.1257
_refine_ls_wR_factor_ref         0.1498
_refine_special_details          ?
_olex2_refinement_description    
;
1. Fixed Uiso
 At 1.2 times of:
  All C(H) groups, All C(H,H) groups, All C(H,H,H,H) groups
 At 1.5 times of:
  All C(H,H,H) groups
2. Restrained distances
 N25D-H25D
 0.95 with sigma of 0.02
 N25C-H25C
 0.95 with sigma of 0.02
 N25A-H25A
 0.95 with sigma of 0.02
 N25B-H9AA
 0.95 with sigma of 0.02
 O3W-H3WB
 0.84 with sigma of 0.02
 O3W-H3WA
 0.84 with sigma of 0.02
 O32B-H32B
 0.84 with sigma of 0.02
 H33B-O33B
 0.84 with sigma of 0.02
 H34A-O34A
 0.84 with sigma of 0.02
 N25B-H25B
 0.95 with sigma of 0.02
 O33D-H33D
 0.84 with sigma of 0.02
 H33C-O33C
 0.84 with sigma of 0.02
 O34C-H34C
 0.84 with sigma of 0.02
 H34C-O34D
 0.84 with sigma of 0.02
 O2W-H2WA
 0.84 with sigma of 0.02
 O2W-H2WB
 0.84 with sigma of 0.02
 H2WB-O1W
 0.84 with sigma of 0.02
 H2WA-O1W
 0.84 with sigma of 0.02
 H33A-O33A
 0.84 with sigma of 0.02
 F27Z-F28Z
 2.12 with sigma of 0.02
 F28Z-F26Z
 2.12 with sigma of 0.02
 F26Z-F27Z
 2.12 with sigma of 0.02
 C1C-C2C
 1.537 with sigma of 0.02
 C1D-C12Z
 1.537 with sigma of 0.02
 C1Z-C2C
 1.537 with sigma of 0.02
 O11Z-C1Z = O11Z-C1C = O11D-C1D
 1.33 with sigma of 0.02
 O10D-C1D = O10C-C1C = O10C-C1Z
 1.19 with sigma of 0.02
 C2D-S13C
 1.85 with sigma of 0.02
 C2C-S13C
 1.85 with sigma of 0.02
 F26Z-C28A \\sim F28Z-C28A \\sim F30A-C28A \\sim F29A-C28A \\sim F31A-C28A
\\sim F30B-C28B \\sim F30Z-
 C28B \\sim F29Z-C28B \\sim F29B-C28B \\sim F31B-C28B \\sim F30C-C28C \\sim
F31D-C28D \\sim F31C-C28C ~
 F29D-C28D \\sim F29C-C28C \\sim F30D-C28D
 with sigma of 0.02
 C15Z-C14Z \\sim C15Z-C16Z \\sim C16Z-C17Z \\sim C18Z-C17Z \\sim C18Z-C19Z
\\sim C19Z-C14Z \\sim C15B-
 C14B \\sim C16B-C15B \\sim C17B-C16B \\sim C17B-C18B \\sim C18B-C19B \\sim
C19B-C14B \\sim C15C-C14C ~
 C19C-C14C \\sim C18C-C19C \\sim C18C-C17C \\sim C16C-C17C \\sim C16C-C15C
 with sigma of 0.02
 S13B-C14Z \\sim S13B-C14B
 with sigma of 0.02
 S13B-C2B \\sim S13B-C2B
 with sigma of 0.02
3. Uiso/Uaniso restraints and constraints
F29C \\sim F30C \\sim F31C \\sim F29D \\sim F30D \\sim F31D: within 1.7A with
sigma of 0.04 and sigma for terminal atoms of 0.08
C14Z \\sim C14B: within 1.7A with sigma of 0.04 and sigma for terminal atoms of
0.08
C17B \\sim C17Z: within 1.7A with sigma of 0.04 and sigma for terminal atoms of
0.08
F28Z \\sim F26Z \\sim F29A \\sim F30A \\sim F31A: within 1.7A with sigma of
0.04 and sigma for terminal atoms of 0.08
F28Z \\sim F26Z \\sim F27Z \\sim F29A \\sim F30A \\sim F31A: within 1.7A with
sigma of 0.04 and sigma for terminal atoms of 0.08
Cl2 \\sim Cl3: within 1.7A with sigma of 0.04 and sigma for terminal atoms of
0.08
F29Z \\sim C28B \\sim F29B: within 1.7A with sigma of 0.04 and sigma for
terminal atoms of 0.08
C1C \\sim C1Z \\sim C1D: within 1.7A with sigma of 0.04 and sigma for terminal
atoms of 0.08
C2C \\sim O11Z \\sim C1Z: within 1.7A with sigma of 0.04 and sigma for terminal
atoms of 0.08
C1C \\sim C2C \\sim O11Z: within 1.7A with sigma of 0.04 and sigma for terminal
atoms of 0.08
C12Z \\sim C1D \\sim O11D: within 1.7A with sigma of 0.04 and sigma for
terminal atoms of 0.08
Uanis(F30Z) = Uanis(F30B)
Uanis(F29Z) = Uanis(F29B)
Uanis(C12Z) = Uanis(C12Z) = Uanis(C12D)
Uanis(O11Z) = Uanis(O11Z) = Uanis(O11D)
Uanis(C1C) = Uanis(C1Z) = Uanis(C1D)
Uanis(O10C) = Uanis(O10Z) = Uanis(O10D)
Uanis(C2C) = Uanis(C12Z)
Uanis(C28D) = Uanis(C28C)
Uanis(C14B) = Uanis(C14Z)
Uanis(F26Z) = Uanis(F29A) = Uanis(F27Z) = Uanis(F30A) = Uanis(F28Z) =
Uanis(F31A)
Uanis(C17B) = Uanis(C17Z)
Uanis(C14Z) = Uanis(C19Z) = Uanis(C18Z) = Uanis(C17Z) = Uanis(C16Z) =
Uanis(C15Z)
Uanis(C2D) = Uanis(C2C)
4. Others
 1*[Sof(O27C)+Sof(O27D)+Sof(C1D)+Sof(O10D)+Sof(O11D)+Sof(C12D)+Sof(H12D)+
 Sof(H12E)+Sof(H12F)]+1*[Sof(O10Z)+Sof(O11Z)+Sof(C12Z)+Sof(H12M)+Sof(H12N)+
 Sof(H12O)+Sof(C1Z)]+1*[Sof(C12C)+Sof(H12A)+Sof(H12B)+Sof(H12C)+Sof(O11C)+
 Sof(C1C)+Sof(O10C)]=1 with esd of 0.005
 Sof(O27C)=1-FVAR(1)
 Sof(O27D)=Sof(C1D)=Sof(O10D)=Sof(O11D)=Sof(C12D)=Sof(H12D)=Sof(H12E)=
 Sof(H12F)=FVAR(1)
 Sof(C18Z)=Sof(H18Z)=Sof(C15Z)=Sof(H15Z)=Sof(C19Z)=Sof(H19Z)=Sof(C16Z)=
 Sof(H16Z)=Sof(C14Z)=Sof(C17Z)=Sof(H17Z)=1-FVAR(2)
 Sof(C17B)=Sof(H17B)=Sof(C14B)=Sof(C15B)=Sof(H15B)=Sof(C16B)=Sof(H16B)=
 Sof(C18B)=Sof(H18B)=Sof(C19B)=Sof(H19B)=FVAR(2)
 Sof(Cl25)=Sof(H23J)=Sof(H23I)=1-FVAR(3)
 Sof(Cl1)=Sof(H23G)=Sof(H23H)=FVAR(3)
 Sof(F28Z)=Sof(F26Z)=Sof(F27Z)=1-FVAR(4)
 Sof(F29A)=Sof(F30A)=Sof(F31A)=FVAR(4)
 Sof(F29Z)=Sof(F30B)=1-FVAR(5)
 Sof(F30Z)=Sof(F29B)=FVAR(5)
 Sof(O2W)=0.5*(1-FVAR(7))
 Sof(O1W)=0.5*FVAR(7)
 Sof(C12C)=Sof(H12A)=Sof(H12B)=Sof(H12C)=Sof(O11C)=Sof(C1C)=Sof(O10C)=FVAR(7)
 Sof(O10Z)=Sof(O11Z)=Sof(C12Z)=Sof(H12M)=Sof(H12N)=Sof(H12O)=Sof(C1Z)=FVAR(8)
 Fixed Sof: H2WA(0.5) H25D(0.5) Cl2(0.5) Cl3(0.5) Cl4(0.5) Cl5(0.5) C2C(0.5)
 C3C(0.5) H3CA(0.5) H3CB(0.5) C4C(0.5) H4C(0.5) C5C(0.5) H5C(0.5) C6C(0.5)
 H6C(0.5) C7C(0.5) H7C(0.5) C8C(0.5) H8C(0.5) C9C(0.5) H9CA(0.5) H9CB(0.5)
 O20C(0.5) C21C(0.5) O22C(0.5) C23C(0.5) H23A(0.5) H23B(0.5) N25C(0.5)
 H25C(0.5) C28C(0.5) F29C(0.5) F30C(0.5) F31C(0.5) O32C(0.5) O33C(0.5)
 H33C(0.5) O34C(0.5) O35C(0.5) C36C(0.5) O37C(0.5) C38C(0.5) H38A(0.5)
 H38B(0.5) C2D(0.5) C3D(0.5) H3DA(0.5) H3DB(0.5) C4D(0.5) H4D(0.5) C5D(0.5)
 H5D(0.5) C6D(0.5) H6D(0.5) C7D(0.5) H7D(0.5) C8D(0.5) H8D(0.5) C9D(0.5)
 H9DA(0.5) H9DB(0.5) O20D(0.5) C21D(0.5) O22D(0.5) C23D(0.5) H23C(0.5)
 H23D(0.5) N25D(0.5) C28D(0.5) F29D(0.5) F30D(0.5) F31D(0.5) O32D(0.5)
 O33D(0.5) H33D(0.5) O34D(0.5) O35D(0.5) C36D(0.5) O37D(0.5) C38D(0.5)
 H38C(0.5) H38D(0.5) H2WB(0.5)
5.a Ternary CH refined with riding coordinates:
 C4A(H4A), C5A(H5A), C6A(H6A), C7A(H7A), C8A(H8A), C4B(H4B), C5B(H5B),
 C6B(H6B), C7B(H7B), C8B(H8B), C4C(H4C), C5C(H5C), C6C(H6C), C7C(H7C), C8C(H8C),
  C4D(H4D), C5D(H5D), C6D(H6D), C7D(H7D), C8D(H8D)
5.b Secondary CH2 refined with riding coordinates:
 C3A(H3AA,H3AB), C9A(H9AA,H9AB), C23A(H23G,H23H), C23A(H23J,H23I), C38A(H38E,
 H38F), C3B(H3BA,H3BB), C9B(H9BA,H9BB), C23B(H23E,H23F), C37B(H37A,H37B),
 C3C(H3CA,H3CB), C9C(H9CA,H9CB), C23C(H23A,H23B), C38C(H38A,H38B), C3D(H3DA,
 H3DB), C9D(H9DA,H9DB), C23D(H23C,H23D), C38D(H38C,H38D)
5.c Aromatic/amide H refined with riding coordinates:
 C17B(H17B), C18Z(H18Z), C15Z(H15Z), C19Z(H19Z), C16Z(H16Z), C15A(H15A),
 C16A(H16A), C17A(H17A), C18A(H18A), C19A(H19A), C15B(H15B), C16B(H16B),
 C18B(H18B), C19B(H19B), C17Z(H17Z), C15C(H15C), C16C(H16C), C17C(H17C),
 C18C(H18C), C19C(H19C)
5.d Idealised Me refined as rotating group:
 C12C(H12A,H12B,H12C), C12A(H12J,H12K,H12L), C12B(H12G,H12H,H12I), C12Z(H12M,
 H12N,H12O), C12D(H12D,H12E,H12F)
;
_atom_sites_solution_hydrogens   mixed
_atom_sites_solution_primary     direct
_atom_sites_solution_secondary   ?
loop_
_atom_site_label
_atom_site_type_symbol
_atom_site_fract_x
_atom_site_fract_y
_atom_site_fract_z
_atom_site_U_iso_or_equiv
_atom_site_adp_type
_atom_site_occupancy
_atom_site_site_symmetry_order
_atom_site_calc_flag
_atom_site_refinement_flags_posn
_atom_site_refinement_flags_adp
_atom_site_refinement_flags_occupancy
_atom_site_disorder_assembly
_atom_site_disorder_group
H25A H 0.564(4) -0.603(4) 0.8999(12) 0.08(3) Uiso 1 1 d D . . . .
Cl24 Cl 0.89128(9) -0.22016(8) 0.73972(6) 0.0541(4) Uani 1 1 d . . . . .
H33B H 0.740(3) -0.736(2) 0.746(3) 0.037(17) Uiso 1 1 d D . . . .
Cl38 Cl 0.45139(10) -0.81319(11) 0.75277(8) 0.0741(5) Uani 1 1 d . . . . .
Cl39 Cl 0.65028(15) -0.87231(11) 0.88955(8) 0.0875(7) Uani 1 1 d . . . . .
H2WA H 0.974(8) -0.2607(18) 0.668(5) 0.10(8) Uiso 0.5 1 d D . P . .
H32B H 0.733(3) -0.604(3) 0.8649(18) 0.034(16) Uiso 1 1 d D . . . .
H25D H 0.971(6) -0.038(6) 0.692(3) 0.04(3) Uiso 0.5 1 d D . P A 2
H34A H 0.809(2) -0.598(5) 0.923(4) 0.08(3) Uiso 1 1 d D . . . .
C12C C 1.3680(11) 0.2795(17) 0.7647(13) 0.073(10) Uani 0.325(14) 1 d . . P B 1
H12A H 1.404176 0.275109 0.749202 0.110 Uiso 0.325(14) 1 calc GR . P B 1
H12B H 1.364342 0.266645 0.799274 0.110 Uiso 0.325(14) 1 calc GR . P B 1
H12C H 1.378086 0.326260 0.762189 0.110 Uiso 0.325(14) 1 calc GR . P B 1
O11C O 1.3025(11) 0.2341(10) 0.7391(11) 0.054(6) Uani 0.325(14) 1 d . . P B 1
F30Z F 0.6403(8) -0.4865(13) 0.6931(8) 0.094(4) Uani 0.405(17) 1 d D . P C 1
Cl1 Cl 0.4417(3) -0.4549(7) 0.8881(3) 0.097(3) Uani 0.69(4) 1 d . . P D 1
Cl2 Cl 1.0637(3) -0.3612(3) 0.7239(2) 0.0739(15) Uani 0.5 1 d . U P B 1
Cl3 Cl 1.0418(3) 0.3170(3) 0.6819(3) 0.103(2) Uani 0.5 1 d . U P B 1
C17B C 0.9428(5) -0.7333(5) 0.8201(4) 0.0633(19) Uani 0.791(8) 1 d D U P E 1
H17B H 0.939822 -0.774637 0.829259 0.076 Uiso 0.791(8) 1 calc R . P E 1
F29Z F 0.7080(13) -0.4153(8) 0.6847(17) 0.111(7) Uani 0.595(17) 1 d D U P C 2
F28Z F 0.4581(7) -0.6763(8) 0.8774(4) 0.0796(13) Uani 0.524(16) 1 d D U P F 2
Cl4 Cl 1.0233(6) 0.2763(8) 0.6704(6) 0.221(8) Uani 0.5 1 d . . P B 2
F26Z F 0.4075(7) -0.6430(7) 0.9262(4) 0.0796(13) Uani 0.524(16) 1 d D U P F 2
Cl5 Cl 1.0481(3) -0.3924(4) 0.7093(3) 0.0863(16) Uani 0.5 1 d . . P B 2
F27Z F 0.4032(6) -0.7358(6) 0.9418(5) 0.0796(13) Uani 0.524(16) 1 d D U P F 2
Cl25 Cl 0.458(2) -0.422(3) 0.8957(12) 0.142(12) Uani 0.31(4) 1 d . . P D 2
C18Z C 0.9729(19) -0.6915(14) 0.7676(13) 0.0633(19) Uani 0.209(8) 1 d D . P E 2
H18Z H 1.003571 -0.699813 0.749719 0.076 Uiso 0.209(8) 1 calc R . P E 2
C15Z C 0.8885(18) -0.6664(14) 0.8223(14) 0.0633(19) Uani 0.209(8) 1 d D . P E 2
H15Z H 0.856837 -0.658393 0.839147 0.076 Uiso 0.209(8) 1 calc R . P E 2
C19Z C 0.975(2) -0.6312(15) 0.7622(13) 0.0633(19) Uani 0.209(8) 1 d D . P E 2
H19Z H 1.002560 -0.599749 0.737882 0.076 Uiso 0.209(8) 1 calc R . P E 2
C16Z C 0.887(2) -0.7265(16) 0.8272(17) 0.0633(19) Uani 0.209(8) 1 d D . P E 2
H16Z H 0.858072 -0.758844 0.850528 0.076 Uiso 0.209(8) 1 calc R . P E 2
O10Z O 1.2855(13) 0.177(2) 0.7810(13) 0.048(3) Uani 0.216(12) 1 d . . P G 3
C1A C 0.8011(4) -0.4020(4) 1.0207(3) 0.0604(19) Uani 1 1 d . . . . .
C2A C 0.7525(4) -0.4384(4) 0.9787(2) 0.0565(18) Uani 1 1 d . . . . .
C3A C 0.6916(4) -0.4286(4) 0.9815(3) 0.067(2) Uani 1 1 d . . . . .
H3AA H 0.675250 -0.435064 1.015737 0.080 Uiso 1 1 calc R . . . .
H3AB H 0.704995 -0.382094 0.971534 0.080 Uiso 1 1 calc R . . . .
C4A C 0.6354(4) -0.4781(4) 0.9485(3) 0.0569(17) Uani 1 1 d . . . . .
H4A H 0.649390 -0.468159 0.913348 0.068 Uiso 1 1 calc R . . . .
C5A C 0.6187(4) -0.5493(4) 0.9612(2) 0.0542(17) Uani 1 1 d . . . . .
H5A H 0.606812 -0.556657 0.996784 0.065 Uiso 1 1 calc R . . . .
C6A C 0.6815(4) -0.5551(3) 0.9537(2) 0.0501(15) Uani 1 1 d . . . . .
H6A H 0.696778 -0.543829 0.918922 0.060 Uiso 1 1 calc R . . . .
C7A C 0.6720(4) -0.6236(3) 0.9662(2) 0.0517(16) Uani 1 1 d . . . . .
H7A H 0.645064 -0.655186 0.939234 0.062 Uiso 1 1 calc R . . . .
C8A C 0.7387(4) -0.6237(3) 0.9697(2) 0.0502(15) Uani 1 1 d . . . . .
H8A H 0.768352 -0.588809 0.994099 0.060 Uiso 1 1 calc R . . . .
C9A C 0.7292(4) -0.6898(4) 0.9854(3) 0.0586(18) Uani 1 1 d . . . . .
H9AA H 0.772886 -0.688818 0.984478 0.070 Uiso 1 1 calc DR . . . .
H9AB H 0.712009 -0.699567 1.019431 0.070 Uiso 1 1 calc R . . . .
O10A O 0.8097(3) -0.4295(3) 1.05454(19) 0.0684(14) Uani 1 1 d . . . . .
O11A O 0.8311(3) -0.3353(3) 1.0150(2) 0.0657(13) Uani 1 1 d . . . . .
C12A C 0.8848(5) -0.2961(5) 1.0490(4) 0.085(3) Uani 1 1 d . . . . .
H12J H 0.865652 -0.294196 1.080657 0.128 Uiso 1 1 calc GR . . . .
H12K H 0.912541 -0.250349 1.036140 0.128 Uiso 1 1 calc GR . . . .
H12L H 0.912685 -0.317030 1.053252 0.128 Uiso 1 1 calc GR . . . .
S13A S 0.79266(10) -0.40686(9) 0.91857(6) 0.0575(4) Uani 1 1 d . . . . .
C14A C 0.8772(4) -0.3841(3) 0.9307(2) 0.0522(16) Uani 1 1 d . . . . .
C15A C 0.8940(4) -0.4269(4) 0.9554(3) 0.0575(18) Uani 1 1 d . . . . .
H15A H 0.859335 -0.469907 0.965855 0.069 Uiso 1 1 calc R . . . .
C16A C 0.9598(4) -0.4074(4) 0.9648(3) 0.0641(19) Uani 1 1 d . . . . .
H16A H 0.970887 -0.435963 0.982831 0.077 Uiso 1 1 calc R . . . .
C17A C 1.0100(5) -0.3457(5) 0.9477(3) 0.073(2) Uani 1 1 d . . . . .
H17A H 1.055887 -0.332021 0.953840 0.087 Uiso 1 1 calc R . . . .
C18A C 0.9942(5) -0.3038(4) 0.9218(3) 0.074(2) Uani 1 1 d . . . . .
H18A H 1.028991 -0.262693 0.908595 0.089 Uiso 1 1 calc R . . . .
C19A C 0.9275(4) -0.3221(3) 0.9150(3) 0.0609(19) Uani 1 1 d . . . . .
H19A H 0.916349 -0.291879 0.899588 0.073 Uiso 1 1 calc R . . . .
O20A O 0.5777(3) -0.4692(3) 0.95761(19) 0.0682(14) Uani 1 1 d . . . . .
C21A C 0.5392(5) -0.4749(4) 0.9193(3) 0.067(2) Uani 1 1 d . . . . .
O22A O 0.5464(3) -0.4898(3) 0.87893(19) 0.0688(14) Uani 1 1 d . . . . .
C23A C 0.4855(6) -0.4610(7) 0.9366(4) 0.096(3) Uani 1 1 d . . . . .
H23G H 0.506238 -0.418346 0.955391 0.115 Uiso 0.69(4) 1 calc R . P D 1
H23H H 0.454242 -0.497653 0.958598 0.115 Uiso 0.69(4) 1 calc R . P D 1
H23J H 0.502297 -0.432390 0.966224 0.115 Uiso 0.31(4) 1 calc R . P D 2
H23I H 0.446066 -0.504263 0.946553 0.115 Uiso 0.31(4) 1 calc R . P D 2
N25A N 0.5611(3) -0.5984(3) 0.93379(19) 0.0538(14) Uani 1 1 d D . . . .
C26A C 0.5026(4) -0.6374(4) 0.9567(2) 0.0526(16) Uani 1 1 d . . . . .
O27A O 0.4926(3) -0.6417(3) 1.00034(17) 0.0611(12) Uani 1 1 d . . . . .
C28A C 0.4423(4) -0.6763(4) 0.9228(2) 0.0622(19) Uani 1 1 d D . . . .
O32A O 0.7334(3) -0.5072(2) 0.98584(15) 0.0549(12) Uani 1 1 d . . . . .
O33A O 0.6350(3) -0.6494(3) 1.01066(17) 0.0579(12) Uani 1 1 d D . . . .
H33A H 0.653(4) -0.621(3) 1.034(2) 0.07(3) Uiso 1 1 d D . . . .
O34A O 0.7697(3) -0.6050(3) 0.92289(16) 0.0560(12) Uani 1 1 d D . . . .
O35A O 0.6820(3) -0.7414(2) 0.95296(17) 0.0586(12) Uani 1 1 d . . . . .
C36A C 0.6512(4) -0.8056(4) 0.9696(3) 0.064(2) Uani 1 1 d . . . . .
O37A O 0.6603(3) -0.8224(3) 1.0082(2) 0.0834(18) Uani 1 1 d . . . . .
C38A C 0.6032(5) -0.8516(4) 0.9309(3) 0.077(2) Uani 1 1 d . . . . .
H38E H 0.582593 -0.828764 0.913152 0.092 Uiso 1 1 calc R . . . .
H38F H 0.566797 -0.893018 0.946209 0.092 Uiso 1 1 calc R . . . .
F29A F 0.3866(7) -0.6719(9) 0.9344(5) 0.0796(13) Uani 0.476(16) 1 d D U P F 1
F30A F 0.4130(7) -0.7450(6) 0.9270(5) 0.0796(13) Uani 0.476(16) 1 d D U P F 1
F31A F 0.4510(9) -0.6610(9) 0.8755(4) 0.0796(13) Uani 0.476(16) 1 d D U P F 1
C14Z C 0.937(3) -0.6179(17) 0.793(2) 0.0633(19) Uani 0.209(8) 1 d D U P E 2
C1B C 0.9410(4) -0.5312(3) 0.8763(2) 0.0500(15) Uani 1 1 d . . . . .
C2B C 0.9131(4) -0.5207(3) 0.8280(2) 0.0496(15) Uani 1 1 d D . . . .
C3B C 0.9249(4) -0.4490(3) 0.8252(2) 0.0512(15) Uani 1 1 d . . . . .
H3BA H 0.912668 -0.437323 0.857010 0.061 Uiso 1 1 calc R . . . .
H3BB H 0.973380 -0.417397 0.819475 0.061 Uiso 1 1 calc R . . . .
C4B C 0.8842(4) -0.4403(3) 0.7846(2) 0.0488(15) Uani 1 1 d . . . . .
H4B H 0.905039 -0.436943 0.751765 0.059 Uiso 1 1 calc R . . . .
C5B C 0.8111(4) -0.4966(3) 0.7854(2) 0.0481(15) Uani 1 1 d . . . . .
H5B H 0.788521 -0.490198 0.814629 0.058 Uiso 1 1 calc R . . . .
C6B C 0.8051(4) -0.5660(3) 0.7890(2) 0.0505(16) Uani 1 1 d . . . . .
H6B H 0.821748 -0.576021 0.758036 0.061 Uiso 1 1 calc R . . . .
C7B C 0.7331(4) -0.6205(3) 0.7984(2) 0.0501(15) Uani 1 1 d . . . . .
H7B H 0.705441 -0.619036 0.770559 0.060 Uiso 1 1 calc R . . . .
C8B C 0.7241(4) -0.6914(3) 0.7990(2) 0.0508(16) Uani 1 1 d . . . . .
H8B H 0.759305 -0.691272 0.820642 0.061 Uiso 1 1 calc R . . . .
C9B C 0.6559(4) -0.7441(4) 0.8171(3) 0.0590(18) Uani 1 1 d . . . . .
H9BA H 0.649067 -0.789662 0.810862 0.071 Uiso 1 1 calc R . . . .
H9BB H 0.652270 -0.739018 0.852818 0.071 Uiso 1 1 calc R . . . .
O10B O 0.9067(3) -0.5670(2) 0.90897(17) 0.0585(12) Uani 1 1 d . . . . .
O11B O 1.0071(3) -0.4938(2) 0.87779(18) 0.0557(11) Uani 1 1 d . . . . .
C12B C 1.0415(4) -0.4985(4) 0.9208(3) 0.0631(19) Uani 1 1 d . . . . .
H12G H 1.090237 -0.472047 0.915634 0.095 Uiso 1 1 calc GR . . . .
H12H H 1.028221 -0.545667 0.926600 0.095 Uiso 1 1 calc GR . . . .
H12I H 1.029162 -0.480824 0.949246 0.095 Uiso 1 1 calc GR . . . .
S13B S 0.95538(11) -0.53585(9) 0.77580(6) 0.0583(4) Uani 1 1 d D . . . .
O20B O 0.8839(2) -0.3787(2) 0.79646(15) 0.0499(11) Uani 1 1 d . . . . .
C21B C 0.8907(4) -0.3362(4) 0.7600(2) 0.0523(16) Uani 1 1 d . . . . .
O22B O 0.8969(3) -0.3438(3) 0.71800(18) 0.0668(14) Uani 1 1 d . . . . .
C23B C 0.8862(4) -0.2792(3) 0.7836(2) 0.0512(16) Uani 1 1 d . . . . .
H23E H 0.923219 -0.256231 0.807608 0.061 Uiso 1 1 calc R . . . .
H23F H 0.843021 -0.297539 0.801568 0.061 Uiso 1 1 calc R . . . .
N25B N 0.7773(3) -0.4935(3) 0.74187(19) 0.0520(13) Uani 1 1 d D . . . .
H25B H 0.795(4) -0.492(4) 0.7104(15) 0.06(2) Uiso 1 1 d D . . . .
O25B O 0.8433(2) -0.5680(2) 0.82970(15) 0.0503(11) Uani 1 1 d . . . . .
C26B C 0.7244(4) -0.4840(4) 0.7420(3) 0.0587(18) Uani 1 1 d . . . . .
O27B O 0.6954(3) -0.4806(3) 0.7782(2) 0.0758(16) Uani 1 1 d . . . . .
C28B C 0.7006(4) -0.4761(4) 0.6915(3) 0.071(2) Uani 1 1 d D U . . .
F31B F 0.7247(3) -0.4927(3) 0.65427(16) 0.0804(14) Uani 1 1 d D . . . .
O32B O 0.7066(3) -0.6088(2) 0.84197(15) 0.0543(11) Uani 1 1 d D . . . .
O33B O 0.7364(3) -0.7031(2) 0.74972(17) 0.0580(12) Uani 1 1 d D . . . .
O34B O 0.6057(3) -0.7357(2) 0.79149(18) 0.0593(12) Uani 1 1 d . . . . .
C35B C 0.5510(4) -0.7476(4) 0.8177(3) 0.068(2) Uani 1 1 d . . . . .
O36B O 0.5431(3) -0.7615(4) 0.8608(2) 0.100(2) Uani 1 1 d . . . . .
C37B C 0.5022(5) -0.7382(5) 0.7863(3) 0.075(2) Uani 1 1 d . . . . .
H37A H 0.527301 -0.700170 0.763390 0.090 Uiso 1 1 calc R . . . .
H37B H 0.473455 -0.727650 0.807238 0.090 Uiso 1 1 calc R . . . .
C14B C 0.9511(6) -0.6131(5) 0.7933(6) 0.0633(19) Uani 0.791(8) 1 d D U P E 1
C15B C 0.8918(5) -0.6730(4) 0.7872(3) 0.053(2) Uani 0.791(8) 1 d D . P E 1
H15B H 0.853608 -0.673008 0.773624 0.064 Uiso 0.791(8) 1 calc R . P E 1
C16B C 0.8875(5) -0.7336(4) 0.8007(4) 0.064(3) Uani 0.791(8) 1 d D . P E 1
H16B H 0.846529 -0.774838 0.796544 0.076 Uiso 0.791(8) 1 calc R . P E 1
C18B C 1.0019(5) -0.6748(5) 0.8263(5) 0.079(3) Uani 0.791(8) 1 d D . P E 1
H18B H 1.039975 -0.675739 0.838985 0.095 Uiso 0.791(8) 1 calc R . P E 1
C19B C 1.0069(5) -0.6136(5) 0.8143(4) 0.063(3) Uani 0.791(8) 1 d D . P E 1
H19B H 1.047578 -0.572596 0.820085 0.076 Uiso 0.791(8) 1 calc R . P E 1
F29B F 0.733(2) -0.4099(11) 0.683(3) 0.111(7) Uani 0.405(17) 1 d D U P C 1
C17Z C 0.928(2) -0.7395(18) 0.7980(15) 0.0633(19) Uani 0.209(8) 1 d D U P E 2
H17Z H 0.924801 -0.782438 0.799185 0.076 Uiso 0.209(8) 1 calc R . P E 2
F30B F 0.6335(5) -0.5260(9) 0.6852(5) 0.094(4) Uani 0.595(17) 1 d D . P C 2
S13C S 1.21809(9) 0.13004(9) 0.66250(7) 0.0551(4) Uani 1 1 d D . . . .
C14C C 1.2880(3) 0.1176(3) 0.6571(2) 0.0500(15) Uani 1 1 d D . . . .
C15C C 1.2934(4) 0.0692(4) 0.6818(3) 0.071(2) Uani 1 1 d D . . . .
H15C H 1.259689 0.040835 0.704504 0.086 Uiso 1 1 calc R . . . .
C16C C 1.3490(4) 0.0616(4) 0.6733(4) 0.080(3) Uani 1 1 d D . . . .
H16C H 1.354254 0.029296 0.691566 0.096 Uiso 1 1 calc R . . . .
C17C C 1.3960(4) 0.0998(4) 0.6392(3) 0.070(2) Uani 1 1 d D . . . .
H17C H 1.433323 0.093626 0.633330 0.083 Uiso 1 1 calc R . . . .
C18C C 1.3891(5) 0.1471(6) 0.6136(4) 0.084(3) Uani 1 1 d D . . . .
H18C H 1.420915 0.172816 0.588884 0.101 Uiso 1 1 calc R . . . .
C19C C 1.3364(4) 0.1577(5) 0.6234(4) 0.076(2) Uani 1 1 d D . . . .
H19C H 1.333257 0.192508 0.606914 0.091 Uiso 1 1 calc R . . . .
C26C C 0.9339(3) -0.0168(3) 0.7462(2) 0.0441(14) Uani 1 1 d . . . . .
C1C C 1.2684(15) 0.1742(18) 0.7575(13) 0.044(4) Uani 0.325(14) 1 d D U P B 1
C2C C 1.2015(16) 0.1344(16) 0.7282(8) 0.069(4) Uani 0.5 1 d D U P B 1
C3C C 1.1631(8) 0.1757(8) 0.7306(7) 0.041(4) Uani 0.5 1 d . . P B 1
H3CA H 1.161377 0.189004 0.764884 0.049 Uiso 0.5 1 calc R . P B 1
H3CB H 1.186879 0.217038 0.710510 0.049 Uiso 0.5 1 calc R . P B 1
C4C C 1.0913(12) 0.1304(10) 0.7109(8) 0.039(5) Uani 0.5 1 d . . P B 1
H4C H 1.093264 0.124160 0.674795 0.046 Uiso 0.5 1 calc R . P B 1
C5C C 1.0587(11) 0.0627(11) 0.7357(8) 0.033(4) Uani 0.5 1 d . . P B 1
H5C H 1.056027 0.069542 0.771690 0.039 Uiso 0.5 1 calc R . P B 1
C6C C 1.1002(14) 0.0301(11) 0.7283(12) 0.039(5) Uani 0.5 1 d . . P B 1
H6C H 1.101931 0.020657 0.692691 0.047 Uiso 0.5 1 calc R . P B 1
C7C C 1.0765(12) -0.0332(10) 0.7580(9) 0.041(5) Uani 0.5 1 d . . P B 1
H7C H 1.027893 -0.063588 0.750003 0.050 Uiso 0.5 1 calc R . P B 1
C8C C 1.1144(11) -0.0702(9) 0.7422(6) 0.045(4) Uani 0.5 1 d . . P B 1
H8C H 1.163527 -0.042425 0.749760 0.054 Uiso 0.5 1 calc R . P B 1
C9C C 1.0838(13) -0.1377(11) 0.7677(7) 0.051(6) Uani 0.5 1 d . . P B 1
H9CA H 1.093904 -0.131507 0.803216 0.061 Uiso 0.5 1 calc R . P B 1
H9CB H 1.034280 -0.162651 0.763380 0.061 Uiso 0.5 1 calc R . P B 1
O10C O 1.2850(7) 0.1503(14) 0.7895(7) 0.048(3) Uani 0.325(14) 1 d D . P B 1
O20C O 1.0524(8) 0.1631(7) 0.7202(7) 0.043(3) Uani 0.5 1 d . . P B 1
C21C C 1.0585(12) 0.2090(11) 0.6885(9) 0.048(5) Uani 0.5 1 d . . P B 1
O22C O 1.0991(12) 0.2300(9) 0.6535(8) 0.073(5) Uani 0.5 1 d . . P B 1
C23C C 1.0113(11) 0.2347(10) 0.7002(9) 0.058(5) Uani 0.5 1 d . . P B 1
H23A H 1.003130 0.231410 0.735967 0.070 Uiso 0.5 1 calc R . P B 1
H23B H 0.967574 0.205606 0.683789 0.070 Uiso 0.5 1 calc R . P B 1
N25C N 0.9895(8) 0.0211(8) 0.7166(6) 0.041(3) Uani 0.5 1 d D . P B 1
H25C H 0.984(5) 0.022(5) 0.6825(13) 0.01(2) Uiso 0.5 1 d D . P H 1
C28C C 0.8636(13) -0.0608(10) 0.7193(7) 0.051(2) Uani 0.5 1 d D . P B 1
F29C F 0.8440(7) -0.0196(6) 0.7022(8) 0.095(4) Uani 0.5 1 d D U P B 1
F30C F 0.8184(6) -0.1045(7) 0.7493(4) 0.097(5) Uani 0.5 1 d D U P B 1
F31C F 0.8649(5) -0.0945(7) 0.6807(4) 0.080(3) Uani 0.5 1 d D U P B 1
O32C O 1.1686(8) 0.0751(8) 0.7472(6) 0.044(4) Uani 0.5 1 d . . P B 1
O33C O 1.0809(8) -0.0221(7) 0.8096(4) 0.048(3) Uani 0.5 1 d D . P B 1
H33C H 1.109(5) 0.016(3) 0.819(5) 0.04(4) Uiso 0.5 1 d D . P I 1
O34C O 1.1037(7) -0.0810(7) 0.6908(3) 0.058(3) Uani 0.5 1 d D . P B 1
H34C H 1.111(3) -0.105(2) 0.671(3) 0.07(3) Uiso 1 1 d D . . . .
O35C O 1.1134(10) -0.1749(8) 0.7455(5) 0.050(4) Uani 0.5 1 d . . P B 1
C36C C 1.0806(16) -0.2416(16) 0.7535(8) 0.053(7) Uani 0.5 1 d . . P B 1
O37C O 1.0327(10) -0.2697(8) 0.7815(6) 0.057(4) Uani 0.5 1 d . . P B 1
C38C C 1.1098(12) -0.2724(9) 0.7217(7) 0.052(4) Uani 0.5 1 d . . P B 1
H38A H 1.156801 -0.256483 0.732016 0.063 Uiso 0.5 1 calc R . P B 1
H38B H 1.110905 -0.257450 0.687468 0.063 Uiso 0.5 1 calc R . P B 1
O27C O 0.9377(17) -0.0175(15) 0.7908(12) 0.058(6) Uani 0.542(11) 1 d . . P B 2
O11Z O 1.3026(14) 0.2450(14) 0.7158(13) 0.053(4) Uani 0.216(12) 1 d D U P G 3
C12Z C 1.3677(18) 0.294(3) 0.7357(19) 0.069(4) Uani 0.216(12) 1 d D U P G 3
H12M H 1.403493 0.292832 0.716982 0.103 Uiso 0.216(12) 1 calc GR . P G 3
H12N H 1.370396 0.283385 0.770128 0.103 Uiso 0.216(12) 1 calc GR . P G 3
H12O H 1.373066 0.339180 0.733500 0.103 Uiso 0.216(12) 1 calc GR . P G 3
C1Z C 1.2696(18) 0.1871(18) 0.7395(12) 0.044(4) Uani 0.216(12) 1 d D U P G 3
O27D O 0.9297(17) -0.0012(15) 0.7860(12) 0.046(5) Uani 0.458(11) 1 d . . P B 1
C1D C 1.2620(11) 0.1471(9) 0.7611(8) 0.044(4) Uani 0.458(11) 1 d D U P B 2
C2D C 1.1973(17) 0.1167(16) 0.7292(8) 0.069(4) Uani 0.5 1 d D . P B 2
C3D C 1.1528(9) 0.1453(9) 0.7393(6) 0.045(4) Uani 0.5 1 d . . P B 2
H3DA H 1.173365 0.191591 0.725993 0.054 Uiso 0.5 1 calc R . P B 2
H3DB H 1.146818 0.147177 0.775035 0.054 Uiso 0.5 1 calc R . P B 2
C4D C 1.0846(12) 0.1002(14) 0.7147(9) 0.048(6) Uani 0.5 1 d . . P B 2
H4D H 1.091321 0.094492 0.679214 0.058 Uiso 0.5 1 calc R . P B 2
C5D C 1.0513(15) 0.0331(12) 0.7396(10) 0.056(7) Uani 0.5 1 d . . P B 2
H5D H 1.048264 0.039505 0.775622 0.068 Uiso 0.5 1 calc R . P B 2
C6D C 1.0966(15) 0.0036(14) 0.7310(10) 0.048(6) Uani 0.5 1 d . . P B 2
H6D H 1.096939 -0.004131 0.694979 0.057 Uiso 0.5 1 calc R . P B 2
C7D C 1.0722(11) -0.0629(13) 0.7562(8) 0.049(5) Uani 0.5 1 d . . P B 2
H7D H 1.022866 -0.089841 0.749027 0.058 Uiso 0.5 1 calc R . P B 2
C8D C 1.1024(9) -0.1028(11) 0.7351(7) 0.053(5) Uani 0.5 1 d . . P B 2
H8D H 1.152407 -0.073500 0.733364 0.064 Uiso 0.5 1 calc R . P B 2
C9D C 1.0852(13) -0.1656(15) 0.7644(12) 0.072(9) Uani 0.5 1 d . . P B 2
H9DA H 1.109315 -0.153075 0.796142 0.086 Uiso 0.5 1 calc R . P B 2
H9DB H 1.036223 -0.191490 0.771008 0.086 Uiso 0.5 1 calc R . P B 2
O10D O 1.2879(5) 0.1183(6) 0.7806(4) 0.048(3) Uani 0.458(11) 1 d D . P B 2
O11D O 1.2846(7) 0.2128(9) 0.7644(7) 0.053(4) Uani 0.458(11) 1 d D U P B 2
C12D C 1.3450(8) 0.2514(11) 0.7940(8) 0.069(4) Uani 0.458(11) 1 d . . P B 2
H12D H 1.380511 0.242862 0.782435 0.103 Uiso 0.458(11) 1 calc GR . P B 2
H12E H 1.334805 0.237810 0.828369 0.103 Uiso 0.458(11) 1 calc GR . P B 2
H12F H 1.360231 0.299508 0.790913 0.103 Uiso 0.458(11) 1 calc GR . P B 2
O20D O 1.0410(8) 0.1308(8) 0.7201(6) 0.056(4) Uani 0.5 1 d . . P B 2
C21D C 1.0534(16) 0.1779(17) 0.6875(14) 0.076(8) Uani 0.5 1 d . . P B 2
O22D O 1.0959(9) 0.2026(10) 0.6588(8) 0.072(5) Uani 0.5 1 d . . P B 2
C23D C 0.9980(16) 0.1959(18) 0.6950(14) 0.114(11) Uani 0.5 1 d . . P B 2
H23C H 0.988648 0.195653 0.730444 0.136 Uiso 0.5 1 calc R . P B 2
H23D H 0.956105 0.161900 0.678719 0.136 Uiso 0.5 1 calc R . P B 2
N25D N 0.9850(8) -0.0103(9) 0.7206(6) 0.050(4) Uani 0.5 1 d D . P B 2
C28D C 0.8688(13) -0.0485(10) 0.7188(7) 0.051(2) Uani 0.5 1 d D . P B 2
F29D F 0.8737(5) -0.0367(8) 0.6713(4) 0.085(3) Uani 0.5 1 d D U P B 2
F30D F 0.8286(5) -0.0293(6) 0.7381(5) 0.077(3) Uani 0.5 1 d D U P B 2
F31D F 0.8391(5) -0.1140(5) 0.7237(6) 0.073(3) Uani 0.5 1 d D U P B 2
O32D O 1.1648(8) 0.0461(7) 0.7461(6) 0.045(3) Uani 0.5 1 d . . P B 2
O33D O 1.0774(8) -0.0557(8) 0.8072(5) 0.065(4) Uani 0.5 1 d D . P B 2
H33D H 1.118(2) -0.027(6) 0.806(5) 0.04(3) Uiso 0.5 1 d D . P J 2
O34D O 1.0757(7) -0.1234(7) 0.6859(5) 0.067(3) Uani 0.5 1 d D . P B 2
O35D O 1.1052(10) -0.2057(11) 0.7363(9) 0.070(5) Uani 0.5 1 d . . P B 2
C36D C 1.0693(11) -0.2723(16) 0.7428(11) 0.065(7) Uani 0.5 1 d . . P B 2
O37D O 1.0272(8) -0.2990(8) 0.7711(6) 0.067(4) Uani 0.5 1 d . . P B 2
C38D C 1.0966(13) -0.3037(12) 0.7086(12) 0.086(8) Uani 0.5 1 d . . P B 2
H38C H 1.143523 -0.289630 0.718018 0.103 Uiso 0.5 1 calc R . P B 2
H38D H 1.097397 -0.287290 0.674893 0.103 Uiso 0.5 1 calc R . P B 2
O2W O 0.9967(5) -0.2188(5) 0.6637(4) 0.043(4) Uani 0.400(16) 1 d D . P K 1
H2WB H 1.007(6) -0.225(3) 0.636(2) 0.03(3) Uiso 0.5 1 d D . P . .
O1W O 0.993(3) -0.265(3) 0.6434(16) 0.046(16) Uani 0.100(16) 1 d D . P K 2
O3W O 0.5974(3) -0.5922(3) 0.83481(18) 0.0642(13) Uani 1 1 d D . . . .
H3WA H 0.621(3) -0.556(2) 0.819(3) 0.06(2) Uiso 1 1 d D . . . .
H3WB H 0.631(3) -0.597(5) 0.840(4) 0.08(3) Uiso 1 1 d D . . . .

loop_
_atom_site_aniso_label
_atom_site_aniso_U_11
_atom_site_aniso_U_22
_atom_site_aniso_U_33
_atom_site_aniso_U_23
_atom_site_aniso_U_13
_atom_site_aniso_U_12
Cl24 0.0653(10) 0.0474(8) 0.0433(8) 0.0063(6) -0.0054(7) 0.0234(8)
Cl38 0.0650(11) 0.0789(12) 0.0593(10) -0.0179(9) 0.0032(9) 0.0217(10)
Cl39 0.139(2) 0.0691(12) 0.0622(12) -0.0006(10) -0.0199(13) 0.0579(14)
C12C 0.029(11) 0.09(2) 0.08(2) -0.060(19) -0.003(12) 0.016(12)
O11C 0.052(11) 0.041(12) 0.062(16) -0.016(11) -0.035(11) 0.019(9)
F30Z 0.068(4) 0.136(12) 0.063(5) 0.009(8) 0.001(3) 0.040(7)
Cl1 0.063(3) 0.133(6) 0.103(3) 0.020(4) -0.002(3) 0.055(4)
Cl2 0.090(4) 0.053(3) 0.086(3) -0.007(3) 0.008(3) 0.042(3)
Cl3 0.080(3) 0.065(3) 0.164(6) 0.009(4) -0.052(4) 0.035(3)
C17B 0.082(5) 0.059(3) 0.054(3) -0.005(3) 0.013(4) 0.039(4)
F29Z 0.21(2) 0.122(6) 0.061(4) 0.010(5) -0.015(17) 0.127(9)
F28Z 0.079(3) 0.091(4) 0.056(2) -0.008(2) -0.0080(19) 0.034(2)
Cl4 0.186(10) 0.272(13) 0.313(17) 0.204(14) 0.129(11) 0.195(11)
F26Z 0.079(3) 0.091(4) 0.056(2) -0.008(2) -0.0080(19) 0.034(2)
Cl5 0.078(3) 0.076(4) 0.107(5) 0.022(3) 0.010(3) 0.040(3)
F27Z 0.079(3) 0.091(4) 0.056(2) -0.008(2) -0.0080(19) 0.034(2)
Cl25 0.172(18) 0.21(3) 0.106(11) 0.082(15) 0.085(12) 0.15(2)
C18Z 0.082(5) 0.059(3) 0.054(3) -0.005(3) 0.013(4) 0.039(4)
C15Z 0.082(5) 0.059(3) 0.054(3) -0.005(3) 0.013(4) 0.039(4)
C19Z 0.082(5) 0.059(3) 0.054(3) -0.005(3) 0.013(4) 0.039(4)
C16Z 0.082(5) 0.059(3) 0.054(3) -0.005(3) 0.013(4) 0.039(4)
O10Z 0.043(4) 0.050(8) 0.051(5) 0.005(5) -0.008(3) 0.024(5)
C1A 0.061(4) 0.073(5) 0.039(4) -0.012(3) 0.002(3) 0.027(4)
C2A 0.076(5) 0.053(4) 0.032(3) -0.007(3) 0.003(3) 0.026(4)
C3A 0.081(5) 0.068(5) 0.055(4) -0.024(4) -0.008(4) 0.040(4)
C4A 0.072(5) 0.057(4) 0.040(3) -0.015(3) -0.007(3) 0.031(4)
C5A 0.071(4) 0.066(4) 0.022(3) -0.006(3) -0.001(3) 0.032(4)
C6A 0.062(4) 0.059(4) 0.023(3) -0.001(3) 0.001(3) 0.025(3)
C7A 0.064(4) 0.057(4) 0.027(3) -0.006(3) -0.003(3) 0.024(3)
C8A 0.061(4) 0.054(4) 0.030(3) 0.000(3) -0.003(3) 0.024(3)
C9A 0.065(4) 0.064(4) 0.037(3) -0.002(3) -0.009(3) 0.024(4)
O10A 0.069(3) 0.080(4) 0.037(3) -0.003(2) -0.002(2) 0.023(3)
O11A 0.069(3) 0.058(3) 0.052(3) -0.015(2) -0.001(2) 0.018(3)
C12A 0.066(5) 0.085(6) 0.075(6) -0.028(5) -0.006(4) 0.015(5)
S13A 0.0821(12) 0.0562(10) 0.0348(8) 0.0014(7) -0.0017(8) 0.0351(9)
C14A 0.073(4) 0.054(4) 0.029(3) 0.004(3) 0.009(3) 0.031(4)
C15A 0.083(5) 0.053(4) 0.036(3) 0.007(3) 0.005(3) 0.034(4)
C16A 0.076(5) 0.073(5) 0.049(4) 0.006(4) 0.007(4) 0.042(4)
C17A 0.070(5) 0.082(6) 0.058(5) -0.003(4) 0.001(4) 0.033(5)
C18A 0.088(6) 0.056(4) 0.059(5) 0.005(4) 0.007(4) 0.022(4)
C19A 0.083(6) 0.043(4) 0.047(4) -0.001(3) 0.001(4) 0.025(4)
O20A 0.082(4) 0.086(4) 0.048(3) -0.023(3) -0.008(3) 0.050(3)
C21A 0.083(5) 0.058(4) 0.058(5) -0.013(4) -0.012(4) 0.035(4)
O22A 0.088(4) 0.078(4) 0.043(3) -0.004(2) -0.004(3) 0.044(3)
C23A 0.109(8) 0.134(9) 0.078(7) -0.029(6) -0.015(6) 0.086(8)
N25A 0.068(4) 0.064(4) 0.026(3) -0.001(2) -0.004(2) 0.030(3)
C26A 0.066(4) 0.060(4) 0.036(3) -0.001(3) 0.000(3) 0.034(4)
O27A 0.067(3) 0.084(3) 0.031(2) 0.005(2) 0.002(2) 0.036(3)
C28A 0.073(5) 0.082(5) 0.039(4) -0.002(3) 0.003(3) 0.045(4)
O32A 0.069(3) 0.056(3) 0.028(2) -0.0032(19) 0.000(2) 0.022(2)
O33A 0.066(3) 0.064(3) 0.031(2) 0.006(2) 0.004(2) 0.022(3)
O34A 0.068(3) 0.071(3) 0.029(2) 0.004(2) 0.003(2) 0.034(3)
O35A 0.068(3) 0.057(3) 0.042(2) 0.002(2) -0.010(2) 0.025(2)
C36A 0.064(5) 0.057(4) 0.050(4) 0.009(3) -0.009(3) 0.015(4)
O37A 0.095(4) 0.064(3) 0.067(4) 0.013(3) -0.024(3) 0.021(3)
C38A 0.088(6) 0.053(4) 0.074(6) 0.001(4) -0.023(5) 0.023(4)
F29A 0.079(3) 0.091(4) 0.056(2) -0.008(2) -0.0080(19) 0.034(2)
F30A 0.079(3) 0.091(4) 0.056(2) -0.008(2) -0.0080(19) 0.034(2)
F31A 0.079(3) 0.091(4) 0.056(2) -0.008(2) -0.0080(19) 0.034(2)
C14Z 0.082(5) 0.059(3) 0.054(3) -0.005(3) 0.013(4) 0.039(4)
C1B 0.071(5) 0.049(4) 0.031(3) -0.001(3) 0.002(3) 0.031(4)
C2B 0.066(4) 0.044(3) 0.035(3) 0.002(3) 0.006(3) 0.025(3)
C3B 0.069(4) 0.048(4) 0.034(3) -0.002(3) -0.002(3) 0.028(3)
C4B 0.068(4) 0.042(3) 0.032(3) 0.002(2) 0.005(3) 0.024(3)
C5B 0.074(4) 0.046(3) 0.024(3) 0.001(2) 0.003(3) 0.030(3)
C6B 0.079(5) 0.043(3) 0.021(3) 0.003(2) 0.003(3) 0.024(3)
C7B 0.068(4) 0.052(4) 0.025(3) 0.003(3) 0.003(3) 0.026(3)
C8B 0.068(4) 0.048(4) 0.029(3) 0.001(3) -0.002(3) 0.023(3)
C9B 0.074(5) 0.049(4) 0.044(4) 0.010(3) 0.001(3) 0.023(4)
O10B 0.065(3) 0.058(3) 0.038(2) 0.010(2) -0.003(2) 0.020(2)
O11B 0.062(3) 0.055(3) 0.046(3) 0.000(2) 0.002(2) 0.026(2)
C12B 0.076(5) 0.066(5) 0.047(4) -0.007(3) -0.008(4) 0.036(4)
S13B 0.0848(13) 0.0544(9) 0.0333(8) 0.0023(7) 0.0097(8) 0.0330(9)
O20B 0.077(3) 0.044(2) 0.028(2) 0.0028(17) 0.0046(19) 0.030(2)
C21B 0.063(4) 0.053(4) 0.035(3) 0.005(3) 0.004(3) 0.025(3)
O22B 0.110(4) 0.067(3) 0.030(2) 0.004(2) 0.003(3) 0.050(3)
C23B 0.071(4) 0.049(4) 0.037(3) 0.008(3) 0.004(3) 0.032(3)
N25B 0.071(4) 0.058(3) 0.028(3) 0.002(2) 0.004(2) 0.033(3)
O25B 0.071(3) 0.044(2) 0.026(2) 0.0034(17) 0.0003(19) 0.022(2)
C26B 0.071(5) 0.060(4) 0.037(3) 0.013(3) 0.005(3) 0.026(4)
O27B 0.094(4) 0.101(4) 0.048(3) 0.025(3) 0.024(3) 0.061(4)
C28B 0.080(6) 0.083(6) 0.048(4) 0.020(4) 0.008(4) 0.038(5)
F31B 0.104(4) 0.106(4) 0.039(2) -0.001(2) -0.007(2) 0.059(3)
O32B 0.073(3) 0.059(3) 0.024(2) -0.0002(19) 0.000(2) 0.028(2)
O33B 0.091(4) 0.049(3) 0.034(2) -0.001(2) 0.001(2) 0.034(3)
O34B 0.075(3) 0.059(3) 0.042(3) -0.003(2) -0.002(2) 0.032(3)
C35B 0.061(5) 0.072(5) 0.057(5) 0.001(4) -0.005(4) 0.023(4)
O36B 0.071(4) 0.145(6) 0.065(4) 0.040(4) 0.014(3) 0.039(4)
C37B 0.081(6) 0.084(6) 0.051(4) -0.014(4) -0.014(4) 0.035(5)
C14B 0.082(5) 0.059(3) 0.054(3) -0.005(3) 0.013(4) 0.039(4)
C15B 0.068(6) 0.051(5) 0.033(4) -0.008(3) 0.006(4) 0.025(4)
C16B 0.077(7) 0.046(5) 0.051(6) -0.015(4) 0.012(5) 0.019(5)
C18B 0.070(7) 0.061(6) 0.117(10) -0.003(6) 0.015(7) 0.041(6)
C19B 0.057(5) 0.057(5) 0.077(7) -0.004(5) 0.014(5) 0.030(5)
F29B 0.21(2) 0.122(6) 0.061(4) 0.010(5) -0.015(17) 0.127(9)
C17Z 0.082(5) 0.059(3) 0.054(3) -0.005(3) 0.013(4) 0.039(4)
F30B 0.068(4) 0.136(12) 0.063(5) 0.009(8) 0.001(3) 0.040(7)
S13C 0.0483(9) 0.0554(9) 0.0504(9) -0.0098(7) 0.0051(7) 0.0175(8)
C14C 0.053(4) 0.050(4) 0.041(3) -0.008(3) 0.006(3) 0.022(3)
C15C 0.052(4) 0.067(5) 0.074(5) 0.018(4) -0.002(4) 0.014(4)
C16C 0.069(5) 0.057(5) 0.101(7) 0.005(5) -0.020(5) 0.022(4)
C17C 0.070(5) 0.074(5) 0.069(5) -0.026(4) -0.001(4) 0.040(5)
C18C 0.074(5) 0.123(8) 0.068(6) 0.018(5) 0.029(5) 0.060(6)
C19C 0.072(5) 0.080(6) 0.081(6) 0.024(5) 0.032(5) 0.042(5)
C26C 0.047(3) 0.042(3) 0.035(3) 0.006(3) -0.005(3) 0.016(3)
C1C 0.052(6) 0.064(11) 0.021(6) -0.014(8) -0.007(5) 0.032(9)
C2C 0.035(4) 0.092(11) 0.070(5) -0.040(6) -0.010(3) 0.024(6)
C3C 0.039(8) 0.033(9) 0.050(9) -0.004(7) 0.005(6) 0.018(8)
C4C 0.043(10) 0.044(12) 0.031(7) -0.006(9) 0.007(6) 0.023(10)
C5C 0.030(9) 0.042(13) 0.022(8) 0.002(10) -0.004(6) 0.014(11)
C6C 0.040(9) 0.047(13) 0.028(8) 0.006(10) -0.005(6) 0.021(11)
C7C 0.053(10) 0.040(11) 0.039(10) -0.010(10) -0.013(7) 0.030(11)
C8C 0.064(13) 0.035(9) 0.027(7) -0.003(7) -0.009(7) 0.018(9)
C9C 0.091(13) 0.068(14) 0.023(7) 0.002(9) 0.002(7) 0.061(13)
O10C 0.043(4) 0.050(8) 0.051(5) 0.005(5) -0.008(3) 0.024(5)
O20C 0.035(6) 0.037(7) 0.049(7) -0.005(8) -0.002(5) 0.013(6)
C21C 0.050(10) 0.065(13) 0.035(8) 0.005(10) -0.012(6) 0.035(11)
O22C 0.086(10) 0.068(11) 0.054(9) 0.030(8) 0.010(7) 0.030(9)
C23C 0.053(10) 0.073(12) 0.068(10) -0.001(11) -0.012(8) 0.046(11)
N25C 0.048(7) 0.057(9) 0.028(6) 0.003(7) -0.006(5) 0.033(8)
C28C 0.045(5) 0.058(8) 0.044(4) 0.002(4) -0.006(3) 0.020(6)
F29C 0.072(8) 0.091(8) 0.134(13) -0.015(9) -0.048(9) 0.050(7)
F30C 0.057(7) 0.096(9) 0.063(7) 0.003(6) 0.000(5) -0.018(6)
F31C 0.051(5) 0.117(9) 0.054(6) -0.031(6) -0.017(4) 0.029(6)
O32C 0.036(6) 0.062(10) 0.040(6) -0.026(8) -0.018(4) 0.028(8)
O33C 0.077(9) 0.054(8) 0.023(4) -0.006(6) -0.004(4) 0.041(8)
O34C 0.099(9) 0.067(7) 0.020(4) -0.003(5) 0.004(5) 0.052(7)
O35C 0.071(10) 0.052(9) 0.032(6) 0.000(7) 0.005(5) 0.033(9)
C36C 0.09(2) 0.062(18) 0.026(8) -0.004(10) -0.010(10) 0.047(18)
O37C 0.083(9) 0.058(9) 0.045(8) 0.001(6) 0.007(6) 0.047(8)
C38C 0.075(13) 0.039(10) 0.056(10) 0.006(8) 0.005(9) 0.038(10)
O27C 0.059(10) 0.066(13) 0.035(7) 0.007(8) -0.002(6) 0.021(7)
O11Z 0.046(6) 0.050(8) 0.061(9) -0.011(8) -0.010(6) 0.022(6)
C12Z 0.035(4) 0.092(11) 0.070(5) -0.040(6) -0.010(3) 0.024(6)
C1Z 0.052(6) 0.064(11) 0.021(6) -0.014(8) -0.007(5) 0.032(9)
O27D 0.040(9) 0.053(13) 0.029(9) 0.003(8) -0.001(6) 0.010(8)
C1D 0.052(6) 0.064(11) 0.021(6) -0.014(8) -0.007(5) 0.032(9)
C2D 0.035(4) 0.092(11) 0.070(5) -0.040(6) -0.010(3) 0.024(6)
C3D 0.054(10) 0.044(10) 0.035(7) 0.000(8) -0.005(6) 0.022(9)
C4D 0.036(10) 0.061(17) 0.041(10) -0.009(14) -0.006(8) 0.020(14)
C5D 0.048(11) 0.066(16) 0.030(7) 0.010(12) -0.004(7) 0.009(14)
C6D 0.051(10) 0.071(19) 0.022(7) 0.017(15) -0.004(6) 0.031(15)
C7D 0.042(9) 0.062(14) 0.032(8) 0.010(11) -0.001(6) 0.020(12)
C8D 0.036(8) 0.055(11) 0.045(11) 0.013(10) -0.011(6) 0.005(9)
C9D 0.065(13) 0.070(18) 0.071(19) 0.038(17) 0.002(11) 0.027(14)
O10D 0.043(4) 0.050(8) 0.051(5) 0.005(5) -0.008(3) 0.024(5)
O11D 0.046(6) 0.050(8) 0.061(9) -0.011(8) -0.010(6) 0.022(6)
C12D 0.035(4) 0.092(11) 0.070(5) -0.040(6) -0.010(3) 0.024(6)
O20D 0.041(8) 0.073(10) 0.038(6) -0.005(9) -0.009(5) 0.016(9)
C21D 0.070(15) 0.11(3) 0.067(16) 0.03(2) 0.006(12) 0.06(2)
O22D 0.049(8) 0.097(15) 0.065(9) 0.039(11) 0.012(6) 0.034(10)
C23D 0.09(2) 0.16(3) 0.13(3) 0.05(3) 0.027(17) 0.09(2)
N25D 0.047(7) 0.076(12) 0.025(6) 0.001(8) -0.009(5) 0.030(9)
C28D 0.045(5) 0.058(8) 0.044(4) 0.002(4) -0.006(3) 0.020(6)
F29D 0.052(5) 0.109(9) 0.056(6) 0.013(6) -0.021(4) 0.011(6)
F30D 0.062(6) 0.089(8) 0.095(8) -0.019(7) -0.011(6) 0.048(6)
F31D 0.054(6) 0.047(6) 0.106(10) -0.001(6) -0.021(6) 0.017(5)
O32D 0.040(6) 0.056(9) 0.034(5) -0.004(7) -0.001(4) 0.020(7)
O33D 0.057(7) 0.069(9) 0.039(6) 0.024(7) -0.005(5) 0.008(8)
O34D 0.071(8) 0.062(7) 0.055(7) 0.001(6) -0.022(6) 0.024(7)
O35D 0.056(8) 0.064(13) 0.092(16) 0.027(11) 0.004(9) 0.031(10)
C36D 0.034(9) 0.075(18) 0.072(17) 0.036(13) 0.005(12) 0.017(13)
O37D 0.059(7) 0.073(11) 0.054(9) 0.012(8) 0.007(6) 0.021(9)
C38D 0.092(16) 0.059(15) 0.12(2) 0.033(14) 0.051(15) 0.047(14)
O2W 0.047(6) 0.043(7) 0.034(6) 0.012(5) 0.007(5) 0.019(5)
O1W 0.07(3) 0.07(4) 0.04(2) 0.00(2) 0.00(2) 0.06(3)
O3W 0.071(4) 0.077(4) 0.035(2) 0.002(2) 0.005(2) 0.030(3)

_geom_special_details            
;
 All esds (except the esd in the dihedral angle between two l.s. planes)
 are estimated using the full covariance matrix.  The cell esds are taken
 into account individually in the estimation of esds in distances, angles
 and torsion angles; correlations between esds in cell parameters are only
 used when they are defined by crystal symmetry.  An approximate (isotropic)
 treatment of cell esds is used for estimating esds involving l.s. planes.
;
loop_
_geom_bond_atom_site_label_1
_geom_bond_atom_site_label_2
_geom_bond_distance
_geom_bond_site_symmetry_2
_geom_bond_publ_flag
Cl24 C23B 1.767(6) . ?
Cl38 C37B 1.774(9) . ?
Cl39 C38A 1.781(11) . ?
C12C H12A 0.9800 . ?
C12C H12B 0.9800 . ?
C12C H12C 0.9800 . ?
C12C O11C 1.50(3) . ?
O11C C1C 1.30(4) . ?
F30Z C28B 1.281(15) . ?
Cl1 C23A 1.707(12) . ?
Cl2 C38C 1.767(19) . ?
Cl3 C23C 1.73(2) . ?
C17B H17B 0.9500 . ?
C17B C16B 1.371(13) . ?
C17B C18B 1.358(13) . ?
F29Z C28B 1.331(15) . ?
F28Z C28A 1.292(12) . ?
Cl4 C23D 1.76(3) . ?
F26Z C28A 1.357(12) . ?
Cl5 C38D 1.77(2) . ?
F27Z C28A 1.306(14) . ?
Cl25 C23A 1.72(2) . ?
C18Z H18Z 0.9500 . ?
C18Z C19Z 1.37(2) . ?
C18Z C17Z 1.35(2) . ?
C15Z H15Z 0.9500 . ?
C15Z C16Z 1.37(2) . ?
C15Z C14Z 1.37(2) . ?
C19Z H19Z 0.9500 . ?
C19Z C14Z 1.35(2) . ?
C16Z H16Z 0.9500 . ?
C16Z C17Z 1.37(2) . ?
O10Z C1Z 1.25(4) . ?
C1A C2A 1.522(10) . ?
C1A O10A 1.191(10) . ?
C1A O11A 1.334(10) . ?
C2A C3A 1.523(12) . ?
C2A S13A 1.843(7) . ?
C2A O32A 1.423(9) . ?
C3A H3AA 0.9900 . ?
C3A H3AB 0.9900 . ?
C3A C4A 1.516(10) . ?
C4A H4A 1.0000 . ?
C4A C5A 1.519(10) . ?
C4A O20A 1.457(9) . ?
C5A H5A 1.0000 . ?
C5A C6A 1.523(10) . ?
C5A N25A 1.444(9) . ?
C6A H6A 1.0000 . ?
C6A C7A 1.515(10) . ?
C6A O32A 1.444(8) . ?
C7A H7A 1.0000 . ?
C7A C8A 1.533(10) . ?
C7A O33A 1.428(8) . ?
C8A H8A 1.0000 . ?
C8A C9A 1.483(10) . ?
C8A O34A 1.420(8) . ?
C9A H9AA 0.9900 . ?
C9A H9AB 0.9900 . ?
C9A O35A 1.440(8) . ?
O11A C12A 1.441(10) . ?
C12A H12J 0.9800 . ?
C12A H12K 0.9800 . ?
C12A H12L 0.9800 . ?
S13A C14A 1.769(8) . ?
C14A C15A 1.392(10) . ?
C14A C19A 1.376(10) . ?
C15A H15A 0.9500 . ?
C15A C16A 1.367(12) . ?
C16A H16A 0.9500 . ?
C16A C17A 1.386(12) . ?
C17A H17A 0.9500 . ?
C17A C18A 1.378(13) . ?
C18A H18A 0.9500 . ?
C18A C19A 1.381(13) . ?
C19A H19A 0.9500 . ?
O20A C21A 1.333(10) . ?
C21A O22A 1.189(10) . ?
C21A C23A 1.493(13) . ?
C23A H23G 0.9900 . ?
C23A H23H 0.9900 . ?
C23A H23J 0.9900 . ?
C23A H23I 0.9900 . ?
N25A H25A 0.94(3) . ?
N25A C26A 1.336(9) . ?
C26A O27A 1.208(8) . ?
C26A C28A 1.525(11) . ?
C28A F29A 1.367(13) . ?
C28A F30A 1.374(14) . ?
C28A F31A 1.329(13) . ?
O33A H33A 0.84(3) . ?
O34A H34A 0.84(3) . ?
O35A C36A 1.353(9) . ?
C36A O37A 1.177(9) . ?
C36A C38A 1.509(11) . ?
C38A H38E 0.9900 . ?
C38A H38F 0.9900 . ?
C14Z S13B 1.77(2) . ?
C1B C2B 1.536(9) . ?
C1B O10B 1.200(8) . ?
C1B O11B 1.318(9) . ?
C2B C3B 1.528(9) . ?
C2B S13B 1.850(7) . ?
C2B O25B 1.415(9) . ?
C3B H3BA 0.9900 . ?
C3B H3BB 0.9900 . ?
C3B C4B 1.525(10) . ?
C4B H4B 1.0000 . ?
C4B C5B 1.521(10) . ?
C4B O20B 1.452(8) . ?
C5B H5B 1.0000 . ?
C5B C6B 1.530(9) . ?
C5B N25B 1.440(8) . ?
C6B H6B 1.0000 . ?
C6B C7B 1.513(10) . ?
C6B O25B 1.429(8) . ?
C7B H7B 1.0000 . ?
C7B C8B 1.534(10) . ?
C7B O32B 1.420(8) . ?
C8B H8B 1.0000 . ?
C8B C9B 1.504(10) . ?
C8B O33B 1.426(8) . ?
C9B H9BA 0.9900 . ?
C9B H9BB 0.9900 . ?
C9B O34B 1.438(9) . ?
O11B C12B 1.445(9) . ?
C12B H12G 0.9800 . ?
C12B H12H 0.9800 . ?
C12B H12I 0.9800 . ?
S13B C14B 1.791(10) . ?
O20B C21B 1.345(8) . ?
C21B O22B 1.179(8) . ?
C21B C23B 1.507(10) . ?
C23B H23E 0.9900 . ?
C23B H23F 0.9900 . ?
N25B H25B 0.94(3) . ?
N25B C26B 1.335(10) . ?
C26B O27B 1.214(9) . ?
C26B C28B 1.526(10) . ?
C28B F31B 1.303(9) . ?
C28B F29B 1.332(19) . ?
C28B F30B 1.394(13) . ?
O32B H32B 0.84(3) . ?
O33B H33B 0.82(3) . ?
O34B C35B 1.349(10) . ?
C35B O36B 1.208(11) . ?
C35B C37B 1.508(12) . ?
C37B H37A 0.9900 . ?
C37B H37B 0.9900 . ?
C14B C15B 1.378(13) . ?
C14B C19B 1.406(14) . ?
C15B H15B 0.9500 . ?
C15B C16B 1.392(11) . ?
C16B H16B 0.9500 . ?
C18B H18B 0.9500 . ?
C18B C19B 1.387(12) . ?
C19B H19B 0.9500 . ?
C17Z H17Z 0.9500 . ?
S13C C14C 1.768(7) . ?
S13C C2C 1.84(2) . ?
S13C C2D 1.87(2) . ?
C14C C15C 1.356(10) . ?
C14C C19C 1.381(9) . ?
C15C H15C 0.9500 . ?
C15C C16C 1.389(11) . ?
C16C H16C 0.9500 . ?
C16C C17C 1.359(11) . ?
C17C H17C 0.9500 . ?
C17C C18C 1.364(11) . ?
C18C H18C 0.9500 . ?
C18C C19C 1.372(10) . ?
C19C H19C 0.9500 . ?
C26C N25C 1.386(18) . ?
C26C C28C 1.59(3) . ?
C26C O27C 1.22(3) . ?
C26C O27D 1.16(4) . ?
C26C N25D 1.307(19) . ?
C26C C28D 1.49(3) . ?
C1C C2C 1.56(3) . ?
C1C O10C 1.19(2) . ?
C2C C3C 1.58(4) . ?
C2C O32C 1.29(4) . ?
C3C H3CA 0.9900 . ?
C3C H3CB 0.9900 . ?
C3C C4C 1.54(3) . ?
C4C H4C 1.0000 . ?
C4C C5C 1.51(2) . ?
C4C O20C 1.45(3) . ?
C5C H5C 1.0000 . ?
C5C C6C 1.49(3) . ?
C5C N25C 1.48(3) . ?
C6C H6C 1.0000 . ?
C6C C7C 1.51(2) . ?
C6C O32C 1.47(3) . ?
C7C H7C 1.0000 . ?
C7C C8C 1.55(3) . ?
C7C O33C 1.43(3) . ?
C8C H8C 1.0000 . ?
C8C C9C 1.51(3) . ?
C8C O34C 1.423(19) . ?
C9C H9CA 0.9900 . ?
C9C H9CB 0.9900 . ?
C9C O35C 1.46(2) . ?
O20C C21C 1.32(3) . ?
C21C O22C 1.25(4) . ?
C21C C23C 1.50(3) . ?
C23C H23A 0.9900 . ?
C23C H23B 0.9900 . ?
N25C H25C 0.94(3) . ?
C28C F29C 1.317(17) . ?
C28C F30C 1.309(17) . ?
C28C F31C 1.312(17) . ?
O33C H33C 0.84(3) . ?
O34C H34C 0.84(3) . ?
O35C C36C 1.34(3) . ?
C36C O37C 1.22(3) . ?
C36C C38C 1.47(3) . ?
C38C H38A 0.9900 . ?
C38C H38B 0.9900 . ?
O11Z C12Z 1.45(5) . ?
O11Z C1Z 1.32(3) . ?
C12Z H12M 0.9800 . ?
C12Z H12N 0.9800 . ?
C12Z H12O 0.9800 . ?
C1D C2D 1.55(3) . ?
C1D O10D 1.211(19) . ?
C1D O11D 1.328(19) . ?
C2D C3D 1.49(4) . ?
C2D O32D 1.48(4) . ?
C3D H3DA 0.9900 . ?
C3D H3DB 0.9900 . ?
C3D C4D 1.53(3) . ?
C4D H4D 1.0000 . ?
C4D C5D 1.50(3) . ?
C4D O20D 1.49(3) . ?
C5D H5D 1.0000 . ?
C5D C6D 1.51(4) . ?
C5D N25D 1.43(3) . ?
C6D H6D 1.0000 . ?
C6D C7D 1.50(3) . ?
C6D O32D 1.43(3) . ?
C7D H7D 1.0000 . ?
C7D C8D 1.51(3) . ?
C7D O33D 1.40(3) . ?
C8D H8D 1.0000 . ?
C8D C9D 1.52(3) . ?
C8D O34D 1.45(2) . ?
C9D H9DA 0.9900 . ?
C9D H9DB 0.9900 . ?
C9D O35D 1.44(4) . ?
O11D C12D 1.46(2) . ?
C12D H12D 0.9800 . ?
C12D H12E 0.9800 . ?
C12D H12F 0.9800 . ?
O20D C21D 1.32(3) . ?
C21D O22D 1.15(4) . ?
C21D C23D 1.53(4) . ?
C23D H23C 0.9900 . ?
C23D H23D 0.9900 . ?
N25D H25D 0.95(3) . ?
C28D F29D 1.316(17) . ?
C28D F30D 1.314(17) . ?
C28D F31D 1.308(17) . ?
O33D H33D 0.83(3) . ?
O34D H34C 0.81(3) . ?
O35D C36D 1.33(3) . ?
C36D O37D 1.15(3) . ?
C36D C38D 1.49(4) . ?
C38D H38C 0.9900 . ?
C38D H38D 0.9900 . ?
O2W H2WA 0.84(3) . ?
O2W H2WB 0.84(3) . ?
O1W H2WA 0.84(3) . ?
O1W H2WB 0.83(3) . ?
O3W H3WA 0.84(3) . ?
O3W H3WB 0.84(3) . ?

loop_
_geom_angle_atom_site_label_1
_geom_angle_atom_site_label_2
_geom_angle_atom_site_label_3
_geom_angle
_geom_angle_site_symmetry_1
_geom_angle_site_symmetry_3
_geom_angle_publ_flag
H12A C12C H12B 109.5 . . ?
H12A C12C H12C 109.5 . . ?
H12B C12C H12C 109.5 . . ?
O11C C12C H12A 109.5 . . ?
O11C C12C H12B 109.5 . . ?
O11C C12C H12C 109.5 . . ?
C1C O11C C12C 115(2) . . ?
C16B C17B H17B 119.5 . . ?
C18B C17B H17B 119.5 . . ?
C18B C17B C16B 121.1(10) . . ?
C19Z C18Z H18Z 119.4 . . ?
C17Z C18Z H18Z 119.4 . . ?
C17Z C18Z C19Z 121(3) . . ?
C16Z C15Z H15Z 120.7 . . ?
C16Z C15Z C14Z 119(3) . . ?
C14Z C15Z H15Z 120.7 . . ?
C18Z C19Z H19Z 121.2 . . ?
C14Z C19Z C18Z 118(3) . . ?
C14Z C19Z H19Z 121.2 . . ?
C15Z C16Z H16Z 120.4 . . ?
C15Z C16Z C17Z 119(4) . . ?
C17Z C16Z H16Z 120.4 . . ?
O10A C1A C2A 124.2(7) . . ?
O10A C1A O11A 124.8(7) . . ?
O11A C1A C2A 111.0(7) . . ?
C1A C2A C3A 110.8(6) . . ?
C1A C2A S13A 111.7(5) . . ?
C3A C2A S13A 107.5(5) . . ?
O32A C2A C1A 104.0(6) . . ?
O32A C2A C3A 111.1(6) . . ?
O32A C2A S13A 111.9(4) . . ?
C2A C3A H3AA 109.4 . . ?
C2A C3A H3AB 109.4 . . ?
H3AA C3A H3AB 108.0 . . ?
C4A C3A C2A 111.1(6) . . ?
C4A C3A H3AA 109.4 . . ?
C4A C3A H3AB 109.4 . . ?
C3A C4A H4A 110.1 . . ?
C3A C4A C5A 109.3(6) . . ?
C5A C4A H4A 110.1 . . ?
O20A C4A C3A 106.6(6) . . ?
O20A C4A H4A 110.1 . . ?
O20A C4A C5A 110.6(6) . . ?
C4A C5A H5A 107.7 . . ?
C4A C5A C6A 108.8(6) . . ?
C6A C5A H5A 107.7 . . ?
N25A C5A C4A 111.1(6) . . ?
N25A C5A H5A 107.7 . . ?
N25A C5A C6A 113.5(6) . . ?
C5A C6A H6A 109.3 . . ?
C7A C6A C5A 114.2(6) . . ?
C7A C6A H6A 109.3 . . ?
O32A C6A C5A 108.0(5) . . ?
O32A C6A H6A 109.3 . . ?
O32A C6A C7A 106.7(5) . . ?
C6A C7A H7A 107.5 . . ?
C6A C7A C8A 113.0(6) . . ?
C8A C7A H7A 107.5 . . ?
O33A C7A C6A 111.5(6) . . ?
O33A C7A H7A 107.5 . . ?
O33A C7A C8A 109.5(5) . . ?
C7A C8A H8A 108.7 . . ?
C9A C8A C7A 112.5(6) . . ?
C9A C8A H8A 108.7 . . ?
O34A C8A C7A 106.9(5) . . ?
O34A C8A H8A 108.7 . . ?
O34A C8A C9A 111.3(6) . . ?
C8A C9A H9AA 109.8 . . ?
C8A C9A H9AB 109.8 . . ?
H9AA C9A H9AB 108.3 . . ?
O35A C9A C8A 109.2(6) . . ?
O35A C9A H9AA 109.8 . . ?
O35A C9A H9AB 109.8 . . ?
C1A O11A C12A 115.6(7) . . ?
O11A C12A H12J 109.5 . . ?
O11A C12A H12K 109.5 . . ?
O11A C12A H12L 109.5 . . ?
H12J C12A H12K 109.5 . . ?
H12J C12A H12L 109.5 . . ?
H12K C12A H12L 109.5 . . ?
C14A S13A C2A 102.0(3) . . ?
C15A C14A S13A 122.0(6) . . ?
C19A C14A S13A 118.4(6) . . ?
C19A C14A C15A 119.6(7) . . ?
C14A C15A H15A 119.7 . . ?
C16A C15A C14A 120.6(7) . . ?
C16A C15A H15A 119.7 . . ?
C15A C16A H16A 120.4 . . ?
C15A C16A C17A 119.3(8) . . ?
C17A C16A H16A 120.4 . . ?
C16A C17A H17A 119.7 . . ?
C18A C17A C16A 120.7(8) . . ?
C18A C17A H17A 119.7 . . ?
C17A C18A H18A 120.2 . . ?
C17A C18A C19A 119.6(8) . . ?
C19A C18A H18A 120.2 . . ?
C14A C19A C18A 120.1(8) . . ?
C14A C19A H19A 120.0 . . ?
C18A C19A H19A 120.0 . . ?
C21A O20A C4A 117.2(6) . . ?
O20A C21A C23A 108.0(7) . . ?
O22A C21A O20A 125.0(8) . . ?
O22A C21A C23A 127.0(8) . . ?
Cl1 C23A H23G 109.5 . . ?
Cl1 C23A H23H 109.5 . . ?
Cl25 C23A H23J 108.0 . . ?
Cl25 C23A H23I 108.0 . . ?
C21A C23A Cl1 110.7(8) . . ?
C21A C23A Cl25 117.1(10) . . ?
C21A C23A H23G 109.5 . . ?
C21A C23A H23H 109.5 . . ?
C21A C23A H23J 108.0 . . ?
C21A C23A H23I 108.0 . . ?
H23G C23A H23H 108.1 . . ?
H23J C23A H23I 107.3 . . ?
C5A N25A H25A 121(6) . . ?
C26A N25A H25A 119(6) . . ?
C26A N25A C5A 120.1(5) . . ?
N25A C26A C28A 115.0(6) . . ?
O27A C26A N25A 126.9(7) . . ?
O27A C26A C28A 118.0(7) . . ?
F28Z C28A F26Z 107.9(8) . . ?
F28Z C28A F27Z 115.3(9) . . ?
F28Z C28A C26A 114.1(9) . . ?
F26Z C28A C26A 104.3(7) . . ?
F27Z C28A F26Z 105.7(8) . . ?
F27Z C28A C26A 108.6(7) . . ?
F29A C28A C26A 115.1(7) . . ?
F29A C28A F30A 97.4(9) . . ?
F30A C28A C26A 113.6(8) . . ?
F31A C28A C26A 117.5(10) . . ?
F31A C28A F29A 103.1(9) . . ?
F31A C28A F30A 107.8(10) . . ?
C2A O32A C6A 116.0(5) . . ?
C7A O33A H33A 111(6) . . ?
C8A O34A H34A 113(7) . . ?
C36A O35A C9A 117.2(5) . . ?
O35A C36A C38A 109.2(6) . . ?
O37A C36A O35A 125.1(7) . . ?
O37A C36A C38A 125.7(7) . . ?
Cl39 C38A H38E 110.2 . . ?
Cl39 C38A H38F 110.2 . . ?
C36A C38A Cl39 107.6(7) . . ?
C36A C38A H38E 110.2 . . ?
C36A C38A H38F 110.2 . . ?
H38E C38A H38F 108.5 . . ?
C15Z C14Z S13B 133(2) . . ?
C19Z C14Z C15Z 122(3) . . ?
C19Z C14Z S13B 103.9(19) . . ?
O10B C1B C2B 124.3(7) . . ?
O10B C1B O11B 124.7(6) . . ?
O11B C1B C2B 111.0(6) . . ?
C1B C2B S13B 109.4(5) . . ?
C3B C2B C1B 110.4(5) . . ?
C3B C2B S13B 109.6(4) . . ?
O25B C2B C1B 104.5(5) . . ?
O25B C2B C3B 110.5(6) . . ?
O25B C2B S13B 112.3(4) . . ?
C2B C3B H3BA 109.0 . . ?
C2B C3B H3BB 109.0 . . ?
H3BA C3B H3BB 107.8 . . ?
C4B C3B C2B 112.8(5) . . ?
C4B C3B H3BA 109.0 . . ?
C4B C3B H3BB 109.0 . . ?
C3B C4B H4B 111.1 . . ?
C5B C4B C3B 111.3(5) . . ?
C5B C4B H4B 111.1 . . ?
O20B C4B C3B 105.5(5) . . ?
O20B C4B H4B 111.1 . . ?
O20B C4B C5B 106.5(5) . . ?
C4B C5B H5B 108.6 . . ?
C4B C5B C6B 111.9(6) . . ?
C6B C5B H5B 108.6 . . ?
N25B C5B C4B 109.7(5) . . ?
N25B C5B H5B 108.6 . . ?
N25B C5B C6B 109.4(5) . . ?
C5B C6B H6B 109.8 . . ?
C7B C6B C5B 111.3(6) . . ?
C7B C6B H6B 109.8 . . ?
O25B C6B C5B 110.1(5) . . ?
O25B C6B H6B 109.8 . . ?
O25B C6B C7B 106.0(5) . . ?
C6B C7B H7B 107.0 . . ?
C6B C7B C8B 112.9(6) . . ?
C8B C7B H7B 107.0 . . ?
O32B C7B C6B 112.2(5) . . ?
O32B C7B H7B 107.0 . . ?
O32B C7B C8B 110.4(5) . . ?
C7B C8B H8B 108.8 . . ?
C9B C8B C7B 113.0(6) . . ?
C9B C8B H8B 108.8 . . ?
O33B C8B C7B 104.8(5) . . ?
O33B C8B H8B 108.8 . . ?
O33B C8B C9B 112.5(6) . . ?
C8B C9B H9BA 110.1 . . ?
C8B C9B H9BB 110.1 . . ?
H9BA C9B H9BB 108.4 . . ?
O34B C9B C8B 108.2(5) . . ?
O34B C9B H9BA 110.1 . . ?
O34B C9B H9BB 110.1 . . ?
C1B O11B C12B 117.9(6) . . ?
O11B C12B H12G 109.5 . . ?
O11B C12B H12H 109.5 . . ?
O11B C12B H12I 109.5 . . ?
H12G C12B H12H 109.5 . . ?
H12G C12B H12I 109.5 . . ?
H12H C12B H12I 109.5 . . ?
C14Z S13B C2B 97.4(12) . . ?
C14B S13B C2B 101.9(5) . . ?
C21B O20B C4B 118.9(5) . . ?
O20B C21B C23B 106.2(5) . . ?
O22B C21B O20B 126.2(7) . . ?
O22B C21B C23B 127.5(7) . . ?
Cl24 C23B H23E 109.3 . . ?
Cl24 C23B H23F 109.3 . . ?
C21B C23B Cl24 111.6(5) . . ?
C21B C23B H23E 109.3 . . ?
C21B C23B H23F 109.3 . . ?
H23E C23B H23F 108.0 . . ?
C5B N25B H25B 122(5) . . ?
C26B N25B C5B 124.1(6) . . ?
C26B N25B H25B 113(5) . . ?
C2B O25B C6B 115.2(5) . . ?
N25B C26B C28B 115.2(6) . . ?
O27B C26B N25B 125.8(7) . . ?
O27B C26B C28B 119.0(7) . . ?
F30Z C28B C26B 111.4(11) . . ?
F30Z C28B F31B 123.3(12) . . ?
F30Z C28B F29B 99(2) . . ?
F29Z C28B C26B 113(2) . . ?
F29Z C28B F30B 110.7(13) . . ?
F31B C28B F29Z 110(2) . . ?
F31B C28B C26B 116.1(7) . . ?
F31B C28B F29B 97(3) . . ?
F31B C28B F30B 96.8(9) . . ?
F29B C28B C26B 105(3) . . ?
F30B C28B C26B 109.2(8) . . ?
C7B O32B H32B 107(4) . . ?
C8B O33B H33B 114(5) . . ?
C35B O34B C9B 116.2(6) . . ?
O34B C35B C37B 110.6(7) . . ?
O36B C35B O34B 124.8(8) . . ?
O36B C35B C37B 124.6(9) . . ?
Cl38 C37B H37A 109.8 . . ?
Cl38 C37B H37B 109.8 . . ?
C35B C37B Cl38 109.2(7) . . ?
C35B C37B H37A 109.8 . . ?
C35B C37B H37B 109.8 . . ?
H37A C37B H37B 108.3 . . ?
C15B C14B S13B 119.4(9) . . ?
C15B C14B C19B 119.4(9) . . ?
C19B C14B S13B 121.1(8) . . ?
C14B C15B H15B 119.9 . . ?
C14B C15B C16B 120.2(9) . . ?
C16B C15B H15B 119.9 . . ?
C17B C16B C15B 119.6(9) . . ?
C17B C16B H16B 120.2 . . ?
C15B C16B H16B 120.2 . . ?
C17B C18B H18B 119.8 . . ?
C17B C18B C19B 120.4(10) . . ?
C19B C18B H18B 119.8 . . ?
C14B C19B H19B 120.4 . . ?
C18B C19B C14B 119.2(9) . . ?
C18B C19B H19B 120.4 . . ?
C18Z C17Z C16Z 120(4) . . ?
C18Z C17Z H17Z 119.9 . . ?
C16Z C17Z H17Z 119.9 . . ?
C14C S13C C2C 108.5(12) . . ?
C14C S13C C2D 103.4(12) . . ?
C15C C14C S13C 123.6(5) . . ?
C15C C14C C19C 120.2(7) . . ?
C19C C14C S13C 116.1(6) . . ?
C14C C15C H15C 120.5 . . ?
C14C C15C C16C 119.0(7) . . ?
C16C C15C H15C 120.5 . . ?
C15C C16C H16C 119.5 . . ?
C17C C16C C15C 121.0(8) . . ?
C17C C16C H16C 119.5 . . ?
C16C C17C H17C 120.2 . . ?
C16C C17C C18C 119.6(8) . . ?
C18C C17C H17C 120.2 . . ?
C17C C18C H18C 119.9 . . ?
C17C C18C C19C 120.1(8) . . ?
C19C C18C H18C 119.9 . . ?
C14C C19C H19C 120.0 . . ?
C18C C19C C14C 119.9(8) . . ?
C18C C19C H19C 120.0 . . ?
N25C C26C C28C 116.8(10) . . ?
O27C C26C N25D 118.1(17) . . ?
O27C C26C C28D 123.5(18) . . ?
O27D C26C N25C 122.9(19) . . ?
O27D C26C C28C 114.4(18) . . ?
N25D C26C C28D 114.1(10) . . ?
O11C C1C C2C 109(2) . . ?
O10C C1C O11C 128(3) . . ?
O10C C1C C2C 124(3) . . ?
C1C C2C S13C 111(2) . . ?
C1C C2C C3C 108(2) . . ?
C3C C2C S13C 105.4(18) . . ?
O32C C2C S13C 111.2(17) . . ?
O32C C2C C1C 107(3) . . ?
O32C C2C C3C 114(2) . . ?
C2C C3C H3CA 110.1 . . ?
C2C C3C H3CB 110.1 . . ?
H3CA C3C H3CB 108.4 . . ?
C4C C3C C2C 108.0(16) . . ?
C4C C3C H3CA 110.1 . . ?
C4C C3C H3CB 110.1 . . ?
C3C C4C H4C 109.3 . . ?
C5C C4C C3C 110.5(18) . . ?
C5C C4C H4C 109.3 . . ?
O20C C4C C3C 108.6(14) . . ?
O20C C4C H4C 109.3 . . ?
O20C C4C C5C 109.8(17) . . ?
C4C C5C H5C 108.5 . . ?
C6C C5C C4C 110.1(18) . . ?
C6C C5C H5C 108.5 . . ?
N25C C5C C4C 108.9(16) . . ?
N25C C5C H5C 108.5 . . ?
N25C C5C C6C 112.2(18) . . ?
C5C C6C H6C 110.3 . . ?
C5C C6C C7C 113(2) . . ?
C7C C6C H6C 110.3 . . ?
O32C C6C C5C 109.0(17) . . ?
O32C C6C H6C 110.3 . . ?
O32C C6C C7C 103.3(19) . . ?
C6C C7C H7C 107.0 . . ?
C6C C7C C8C 110.4(18) . . ?
C8C C7C H7C 107.0 . . ?
O33C C7C C6C 113.6(18) . . ?
O33C C7C H7C 107.0 . . ?
O33C C7C C8C 111.4(17) . . ?
C7C C8C H8C 110.8 . . ?
C9C C8C C7C 109.4(17) . . ?
C9C C8C H8C 110.8 . . ?
O34C C8C C7C 106.0(16) . . ?
O34C C8C H8C 110.8 . . ?
O34C C8C C9C 108.9(14) . . ?
C8C C9C H9CA 110.3 . . ?
C8C C9C H9CB 110.3 . . ?
H9CA C9C H9CB 108.6 . . ?
O35C C9C C8C 107.0(16) . . ?
O35C C9C H9CA 110.3 . . ?
O35C C9C H9CB 110.3 . . ?
C21C O20C C4C 117.0(19) . . ?
O20C C21C C23C 111(2) . . ?
O22C C21C O20C 125(2) . . ?
O22C C21C C23C 124(2) . . ?
Cl3 C23C H23A 109.0 . . ?
Cl3 C23C H23B 109.0 . . ?
C21C C23C Cl3 112.9(16) . . ?
C21C C23C H23A 109.0 . . ?
C21C C23C H23B 109.0 . . ?
H23A C23C H23B 107.8 . . ?
C26C N25C C5C 123.5(15) . . ?
C26C N25C H25C 120(6) . . ?
C5C N25C H25C 116(6) . . ?
F29C C28C C26C 108.0(14) . . ?
F30C C28C C26C 111.1(15) . . ?
F30C C28C F29C 110(2) . . ?
F30C C28C F31C 107.1(17) . . ?
F31C C28C C26C 115.4(16) . . ?
F31C C28C F29C 104.8(18) . . ?
C2C O32C C6C 117(2) . . ?
C7C O33C H33C 117(10) . . ?
C8C O34C H34C 131(7) . . ?
C36C O35C C9C 116(2) . . ?
O35C C36C C38C 109(2) . . ?
O37C C36C O35C 123(2) . . ?
O37C C36C C38C 128(3) . . ?
Cl2 C38C H38A 109.2 . . ?
Cl2 C38C H38B 109.2 . . ?
C36C C38C Cl2 112.2(19) . . ?
C36C C38C H38A 109.2 . . ?
C36C C38C H38B 109.2 . . ?
H38A C38C H38B 107.9 . . ?
C1Z O11Z C12Z 116(3) . . ?
O11Z C12Z H12M 109.5 . . ?
O11Z C12Z H12N 109.5 . . ?
O11Z C12Z H12O 109.5 . . ?
H12M C12Z H12N 109.5 . . ?
H12M C12Z H12O 109.5 . . ?
H12N C12Z H12O 109.5 . . ?
O10Z C1Z O11Z 124(3) . . ?
O10D C1D C2D 128.4(19) . . ?
O10D C1D O11D 124.6(19) . . ?
O11D C1D C2D 107.0(18) . . ?
C1D C2D S13C 111(2) . . ?
C3D C2D S13C 106(2) . . ?
C3D C2D C1D 114.3(19) . . ?
O32D C2D S13C 115.5(16) . . ?
O32D C2D C1D 99(2) . . ?
O32D C2D C3D 110(2) . . ?
C2D C3D H3DA 110.0 . . ?
C2D C3D H3DB 110.0 . . ?
C2D C3D C4D 108.4(18) . . ?
H3DA C3D H3DB 108.4 . . ?
C4D C3D H3DA 110.0 . . ?
C4D C3D H3DB 110.0 . . ?
C3D C4D H4D 109.9 . . ?
C5D C4D C3D 109(2) . . ?
C5D C4D H4D 109.9 . . ?
O20D C4D C3D 109.8(18) . . ?
O20D C4D H4D 109.9 . . ?
O20D C4D C5D 109(2) . . ?
C4D C5D H5D 109.4 . . ?
C4D C5D C6D 106(2) . . ?
C6D C5D H5D 109.4 . . ?
N25D C5D C4D 112(2) . . ?
N25D C5D H5D 109.4 . . ?
N25D C5D C6D 111(2) . . ?
C5D C6D H6D 107.5 . . ?
C7D C6D C5D 113(2) . . ?
C7D C6D H6D 107.5 . . ?
O32D C6D C5D 114(2) . . ?
O32D C6D H6D 107.5 . . ?
O32D C6D C7D 106.6(18) . . ?
C6D C7D H7D 105.7 . . ?
C6D C7D C8D 113.0(19) . . ?
C8D C7D H7D 105.7 . . ?
O33D C7D C6D 112(2) . . ?
O33D C7D H7D 105.7 . . ?
O33D C7D C8D 114.3(19) . . ?
C7D C8D H8D 109.2 . . ?
C7D C8D C9D 113(2) . . ?
C9D C8D H8D 109.2 . . ?
O34D C8D C7D 107.5(16) . . ?
O34D C8D H8D 109.2 . . ?
O34D C8D C9D 108.2(19) . . ?
C8D C9D H9DA 110.1 . . ?
C8D C9D H9DB 110.1 . . ?
H9DA C9D H9DB 108.4 . . ?
O35D C9D C8D 108(2) . . ?
O35D C9D H9DA 110.1 . . ?
O35D C9D H9DB 110.1 . . ?
C1D O11D C12D 116.2(18) . . ?
O11D C12D H12D 109.5 . . ?
O11D C12D H12E 109.5 . . ?
O11D C12D H12F 109.5 . . ?
H12D C12D H12E 109.5 . . ?
H12D C12D H12F 109.5 . . ?
H12E C12D H12F 109.5 . . ?
C21D O20D C4D 114(2) . . ?
O20D C21D C23D 105(3) . . ?
O22D C21D O20D 130(3) . . ?
O22D C21D C23D 125(3) . . ?
Cl4 C23D H23C 109.6 . . ?
Cl4 C23D H23D 109.6 . . ?
C21D C23D Cl4 110(2) . . ?
C21D C23D H23C 109.6 . . ?
C21D C23D H23D 109.6 . . ?
H23C C23D H23D 108.1 . . ?
C26C N25D H25D 113(8) . . ?
C26C N25D C5D 117.6(18) . . ?
C5D N25D H25D 130(8) . . ?
F29D C28D C26C 115.4(16) . . ?
F30D C28D C26C 109.6(15) . . ?
F30D C28D F29D 109.1(18) . . ?
F31D C28D C26C 109.1(15) . . ?
F31D C28D F29D 106.2(18) . . ?
F31D C28D F30D 107.1(18) . . ?
C6D O32D C2D 116(2) . . ?
C7D O33D H33D 92(10) . . ?
C8D O34D H34C 97(6) . . ?
C36D O35D C9D 117(2) . . ?
O35D C36D C38D 107.6(19) . . ?
O37D C36D O35D 125(3) . . ?
O37D C36D C38D 127(3) . . ?
Cl5 C38D H38C 109.2 . . ?
Cl5 C38D H38D 109.2 . . ?
C36D C38D Cl5 112.0(16) . . ?
C36D C38D H38C 109.2 . . ?
C36D C38D H38D 109.2 . . ?
H38C C38D H38D 107.9 . . ?
H2WA O2W H2WB 90(6) . . ?
H2WA O1W H2WB 90(7) . . ?
H3WA O3W H3WB 92(8) . . ?

loop_
_geom_torsion_atom_site_label_1
_geom_torsion_atom_site_label_2
_geom_torsion_atom_site_label_3
_geom_torsion_atom_site_label_4
_geom_torsion
_geom_torsion_site_symmetry_1
_geom_torsion_site_symmetry_2
_geom_torsion_site_symmetry_3
_geom_torsion_site_symmetry_4
_geom_torsion_publ_flag
C12C O11C C1C C2C 178(2) . . . . ?
C12C O11C C1C O10C -5(5) . . . . ?
O11C C1C C2C S13C 58(4) . . . . ?
O11C C1C C2C C3C -57(3) . . . . ?
O11C C1C C2C O32C 180(2) . . . . ?
C17B C18B C19B C14B -3.0(18) . . . . ?
C18Z C19Z C14Z C15Z -11(9) . . . . ?
C18Z C19Z C14Z S13B 178(3) . . . . ?
C15Z C16Z C17Z C18Z 5(8) . . . . ?
C15Z C14Z S13B C2B 21(7) . . . . ?
C19Z C18Z C17Z C16Z -5(7) . . . . ?
C19Z C14Z S13B C2B -169(4) . . . . ?
C16Z C15Z C14Z C19Z 11(9) . . . . ?
C16Z C15Z C14Z S13B 179(5) . . . . ?
C1A C2A C3A C4A -165.6(7) . . . . ?
C1A C2A S13A C14A 31.9(6) . . . . ?
C1A C2A O32A C6A 173.8(5) . . . . ?
C2A C1A O11A C12A -171.8(7) . . . . ?
C2A C3A C4A C5A 54.7(9) . . . . ?
C2A C3A C4A O20A 174.3(6) . . . . ?
C2A S13A C14A C15A 47.6(6) . . . . ?
C2A S13A C14A C19A -132.3(6) . . . . ?
C3A C2A S13A C14A 153.6(5) . . . . ?
C3A C2A O32A C6A 54.7(7) . . . . ?
C3A C4A C5A C6A -59.8(7) . . . . ?
C3A C4A C5A N25A 174.5(6) . . . . ?
C3A C4A O20A C21A 143.2(7) . . . . ?
C4A C5A C6A C7A 178.8(5) . . . . ?
C4A C5A C6A O32A 60.3(6) . . . . ?
C4A C5A N25A C26A -109.9(7) . . . . ?
C4A O20A C21A O22A 4.0(12) . . . . ?
C4A O20A C21A C23A -177.5(8) . . . . ?
C5A C4A O20A C21A -98.0(7) . . . . ?
C5A C6A C7A C8A -166.9(5) . . . . ?
C5A C6A C7A O33A -43.0(7) . . . . ?
C5A C6A O32A C2A -59.5(7) . . . . ?
C5A N25A C26A O27A -7.7(12) . . . . ?
C5A N25A C26A C28A 167.7(6) . . . . ?
C6A C5A N25A C26A 127.1(7) . . . . ?
C6A C7A C8A C9A 176.0(5) . . . . ?
C6A C7A C8A O34A -61.5(7) . . . . ?
C7A C6A O32A C2A 177.3(5) . . . . ?
C7A C8A C9A O35A 54.7(8) . . . . ?
C8A C9A O35A C36A -159.8(7) . . . . ?
C9A O35A C36A O37A -0.5(13) . . . . ?
C9A O35A C36A C38A 179.1(7) . . . . ?
O10A C1A C2A C3A 108.8(9) . . . . ?
O10A C1A C2A S13A -131.4(7) . . . . ?
O10A C1A C2A O32A -10.6(10) . . . . ?
O10A C1A O11A C12A 9.7(11) . . . . ?
O11A C1A C2A C3A -69.7(8) . . . . ?
O11A C1A C2A S13A 50.1(8) . . . . ?
O11A C1A C2A O32A 171.0(6) . . . . ?
S13A C2A C3A C4A 72.1(7) . . . . ?
S13A C2A O32A C6A -65.5(7) . . . . ?
S13A C14A C15A C16A -179.1(6) . . . . ?
S13A C14A C19A C18A -177.0(6) . . . . ?
C14A C15A C16A C17A -2.6(11) . . . . ?
C15A C14A C19A C18A 3.1(11) . . . . ?
C15A C16A C17A C18A 0.5(13) . . . . ?
C16A C17A C18A C19A 3.4(13) . . . . ?
C17A C18A C19A C14A -5.2(12) . . . . ?
C19A C14A C15A C16A 0.8(10) . . . . ?
O20A C4A C5A C6A -177.0(5) . . . . ?
O20A C4A C5A N25A 57.4(7) . . . . ?
O20A C21A C23A Cl1 171.0(8) . . . . ?
O20A C21A C23A Cl25 147(3) . . . . ?
O22A C21A C23A Cl1 -10.5(15) . . . . ?
O22A C21A C23A Cl25 -35(3) . . . . ?
N25A C5A C6A C7A -57.0(7) . . . . ?
N25A C5A C6A O32A -175.4(5) . . . . ?
N25A C26A C28A F28Z 12.7(12) . . . . ?
N25A C26A C28A F26Z -104.8(9) . . . . ?
N25A C26A C28A F27Z 142.8(9) . . . . ?
N25A C26A C28A F29A -131.0(10) . . . . ?
N25A C26A C28A F30A 117.9(10) . . . . ?
N25A C26A C28A F31A -9.3(12) . . . . ?
O27A C26A C28A F28Z -171.5(10) . . . . ?
O27A C26A C28A F26Z 71.0(10) . . . . ?
O27A C26A C28A F27Z -41.4(11) . . . . ?
O27A C26A C28A F29A 44.8(12) . . . . ?
O27A C26A C28A F30A -66.3(11) . . . . ?
O27A C26A C28A F31A 166.6(10) . . . . ?
O32A C2A C3A C4A -50.6(8) . . . . ?
O32A C2A S13A C14A -84.2(6) . . . . ?
O32A C6A C7A C8A -47.7(7) . . . . ?
O32A C6A C7A O33A 76.2(7) . . . . ?
O33A C7A C8A C9A 51.0(7) . . . . ?
O33A C7A C8A O34A 173.6(5) . . . . ?
O34A C8A C9A O35A -65.3(8) . . . . ?
O35A C36A C38A Cl39 85.0(8) . . . . ?
O37A C36A C38A Cl39 -95.4(11) . . . . ?
C14Z C15Z C16Z C17Z -8(7) . . . . ?
C1B C2B C3B C4B -166.2(6) . . . . ?
C1B C2B S13B C14Z 55(2) . . . . ?
C1B C2B S13B C14B 46.8(6) . . . . ?
C1B C2B O25B C6B 177.4(5) . . . . ?
C2B C1B O11B C12B -179.3(6) . . . . ?
C2B C3B C4B C5B 47.3(8) . . . . ?
C2B C3B C4B O20B 162.4(5) . . . . ?
C2B S13B C14B C15B 78.5(11) . . . . ?
C2B S13B C14B C19B -100.1(11) . . . . ?
C3B C2B S13B C14Z 176(2) . . . . ?
C3B C2B S13B C14B 167.9(6) . . . . ?
C3B C2B O25B C6B 58.7(7) . . . . ?
C3B C4B C5B C6B -48.2(7) . . . . ?
C3B C4B C5B N25B -169.9(5) . . . . ?
C3B C4B O20B C21B 139.9(6) . . . . ?
C4B C5B C6B C7B 170.4(5) . . . . ?
C4B C5B C6B O25B 53.2(7) . . . . ?
C4B C5B N25B C26B -118.9(7) . . . . ?
C4B O20B C21B O22B 0.4(11) . . . . ?
C4B O20B C21B C23B 178.2(6) . . . . ?
C5B C4B O20B C21B -101.6(6) . . . . ?
C5B C6B C7B C8B 176.4(5) . . . . ?
C5B C6B C7B O32B -58.1(7) . . . . ?
C5B C6B O25B C2B -59.9(7) . . . . ?
C5B N25B C26B O27B -4.5(12) . . . . ?
C5B N25B C26B C28B 174.7(6) . . . . ?
C6B C5B N25B C26B 118.0(7) . . . . ?
C6B C7B C8B C9B 169.7(5) . . . . ?
C6B C7B C8B O33B -67.5(7) . . . . ?
C7B C6B O25B C2B 179.6(5) . . . . ?
C7B C8B C9B O34B 48.8(7) . . . . ?
C8B C9B O34B C35B -143.8(6) . . . . ?
C9B O34B C35B O36B 3.5(13) . . . . ?
C9B O34B C35B C37B -179.0(6) . . . . ?
O10B C1B C2B C3B 111.1(8) . . . . ?
O10B C1B C2B S13B -128.2(6) . . . . ?
O10B C1B C2B O25B -7.7(9) . . . . ?
O10B C1B O11B C12B 3.2(10) . . . . ?
O11B C1B C2B C3B -66.4(7) . . . . ?
O11B C1B C2B S13B 54.3(6) . . . . ?
O11B C1B C2B O25B 174.8(5) . . . . ?
S13B C2B C3B C4B 73.2(7) . . . . ?
S13B C2B O25B C6B -64.0(6) . . . . ?
S13B C14B C15B C16B -179.9(8) . . . . ?
S13B C14B C19B C18B -178.6(10) . . . . ?
O20B C4B C5B C6B -162.7(5) . . . . ?
O20B C4B C5B N25B 75.6(6) . . . . ?
O20B C21B C23B Cl24 -177.9(5) . . . . ?
O22B C21B C23B Cl24 0.0(11) . . . . ?
N25B C5B C6B C7B -67.8(7) . . . . ?
N25B C5B C6B O25B 175.0(5) . . . . ?
N25B C26B C28B F30Z 161.4(14) . . . . ?
N25B C26B C28B F29Z -115.2(16) . . . . ?
N25B C26B C28B F31B 13.3(10) . . . . ?
N25B C26B C28B F29B -92(3) . . . . ?
N25B C26B C28B F30B 121.3(10) . . . . ?
O25B C2B C3B C4B -51.1(7) . . . . ?
O25B C2B S13B C14Z -60(2) . . . . ?
O25B C2B S13B C14B -68.9(6) . . . . ?
O25B C6B C7B C8B -63.9(6) . . . . ?
O25B C6B C7B O32B 61.6(7) . . . . ?
O27B C26B C28B F30Z -19.3(16) . . . . ?
O27B C26B C28B F29Z 64.1(17) . . . . ?
O27B C26B C28B F31B -167.5(7) . . . . ?
O27B C26B C28B F29B 87(2) . . . . ?
O27B C26B C28B F30B -59.4(12) . . . . ?
O32B C7B C8B C9B 43.1(8) . . . . ?
O32B C7B C8B O33B 166.0(6) . . . . ?
O33B C8B C9B O34B -69.6(8) . . . . ?
O34B C35B C37B Cl38 83.6(8) . . . . ?
O36B C35B C37B Cl38 -98.9(10) . . . . ?
C14B C15B C16B C17B -0.2(16) . . . . ?
C15B C14B C19B C18B 2.8(18) . . . . ?
C16B C17B C18B C19B 1.6(19) . . . . ?
C18B C17B C16B C15B 0.0(18) . . . . ?
C19B C14B C15B C16B -1.2(17) . . . . ?
C17Z C18Z C19Z C14Z 8(7) . . . . ?
S13C C14C C15C C16C 177.1(7) . . . . ?
S13C C14C C19C C18C -174.0(8) . . . . ?
S13C C2C C3C C4C 72(2) . . . . ?
S13C C2C O32C C6C -64(3) . . . . ?
S13C C2D C3D C4D 70(2) . . . . ?
S13C C2D O32D C6D -72(3) . . . . ?
C14C S13C C2C C1C 39(3) . . . . ?
C14C S13C C2C C3C 155.9(13) . . . . ?
C14C S13C C2C O32C -80(2) . . . . ?
C14C S13C C2D C1D 39(2) . . . . ?
C14C S13C C2D C3D 164.0(15) . . . . ?
C14C S13C C2D O32D -73(2) . . . . ?
C14C C15C C16C C17C -3.0(14) . . . . ?
C15C C14C C19C C18C 2.0(14) . . . . ?
C15C C16C C17C C18C 1.2(14) . . . . ?
C16C C17C C18C C19C 2.3(15) . . . . ?
C17C C18C C19C C14C -3.9(16) . . . . ?
C19C C14C C15C C16C 1.4(13) . . . . ?
C1C C2C C3C C4C -169(2) . . . . ?
C1C C2C O32C C6C 174(2) . . . . ?
C2C S13C C14C C15C 50.1(12) . . . . ?
C2C S13C C14C C19C -134.0(12) . . . . ?
C2C C3C C4C C5C 50(2) . . . . ?
C2C C3C C4C O20C 170.9(17) . . . . ?
C3C C2C O32C C6C 55(2) . . . . ?
C3C C4C C5C C6C -58(2) . . . . ?
C3C C4C C5C N25C 178.9(16) . . . . ?
C3C C4C O20C C21C 83(2) . . . . ?
C4C C5C C6C C7C 171.6(19) . . . . ?
C4C C5C C6C O32C 57(3) . . . . ?
C4C C5C N25C C26C -134.8(15) . . . . ?
C4C O20C C21C O22C -6(3) . . . . ?
C4C O20C C21C C23C 175.3(17) . . . . ?
C5C C4C O20C C21C -156.2(17) . . . . ?
C5C C6C C7C C8C 170.9(19) . . . . ?
C5C C6C C7C O33C -63(3) . . . . ?
C5C C6C O32C C2C -59(3) . . . . ?
C6C C5C N25C C26C 103(2) . . . . ?
C6C C7C C8C C9C -172.8(18) . . . . ?
C6C C7C C8C O34C -56(2) . . . . ?
C7C C6C O32C C2C -179.5(19) . . . . ?
C7C C8C C9C O35C 170.6(16) . . . . ?
C8C C9C O35C C36C -163.0(17) . . . . ?
C9C O35C C36C O37C -7(3) . . . . ?
C9C O35C C36C C38C 170.1(17) . . . . ?
O10C C1C C2C S13C -118(4) . . . . ?
O10C C1C C2C C3C 127(4) . . . . ?
O10C C1C C2C O32C 4(5) . . . . ?
O20C C4C C5C C6C -177.4(19) . . . . ?
O20C C4C C5C N25C 59(2) . . . . ?
O20C C21C C23C Cl3 150.5(15) . . . . ?
O22C C21C C23C Cl3 -28(3) . . . . ?
N25C C26C C28C F29C -72.3(18) . . . . ?
N25C C26C C28C F30C 166.7(14) . . . . ?
N25C C26C C28C F31C 44.6(17) . . . . ?
N25C C5C C6C C7C -67(3) . . . . ?
N25C C5C C6C O32C 178.7(19) . . . . ?
C28C C26C N25C C5C -177.7(15) . . . . ?
O32C C2C C3C C4C -50(2) . . . . ?
O32C C6C C7C C8C -71(2) . . . . ?
O32C C6C C7C O33C 55(3) . . . . ?
O33C C7C C8C C9C 60(2) . . . . ?
O33C C7C C8C O34C 177.3(17) . . . . ?
O34C C8C C9C O35C 55(2) . . . . ?
O35C C36C C38C Cl2 -172.8(15) . . . . ?
O37C C36C C38C Cl2 4(3) . . . . ?
O27C C26C N25D C5D -37(3) . . . . ?
O27C C26C C28D F29D 172.9(19) . . . . ?
O27C C26C C28D F30D 49(2) . . . . ?
O27C C26C C28D F31D -68(2) . . . . ?
C12Z O11Z C1Z O10Z 12(6) . . . . ?
O27D C26C N25C C5C 31(2) . . . . ?
O27D C26C C28C F29C 81(2) . . . . ?
O27D C26C C28C F30C -40(2) . . . . ?
O27D C26C C28C F31C -161.8(17) . . . . ?
C1D C2D C3D C4D -167(2) . . . . ?
C1D C2D O32D C6D 169(2) . . . . ?
C2D S13C C14C C15C 39.6(12) . . . . ?
C2D S13C C14C C19C -144.6(12) . . . . ?
C2D C1D O11D C12D 178.8(17) . . . . ?
C2D C3D C4D C5D 66(2) . . . . ?
C2D C3D C4D O20D -174.7(19) . . . . ?
C3D C2D O32D C6D 49(3) . . . . ?
C3D C4D C5D C6D -63(3) . . . . ?
C3D C4D C5D N25D 176(2) . . . . ?
C3D C4D O20D C21D 82(3) . . . . ?
C4D C5D C6D C7D 177(2) . . . . ?
C4D C5D C6D O32D 55(3) . . . . ?
C4D C5D N25D C26C -101(2) . . . . ?
C4D O20D C21D O22D -8(5) . . . . ?
C4D O20D C21D C23D 173(2) . . . . ?
C5D C4D O20D C21D -159(2) . . . . ?
C5D C6D C7D C8D 161(2) . . . . ?
C5D C6D C7D O33D -68(3) . . . . ?
C5D C6D O32D C2D -49(3) . . . . ?
C6D C5D N25D C26C 140.9(19) . . . . ?
C6D C7D C8D C9D 172.5(19) . . . . ?
C6D C7D C8D O34D -68(2) . . . . ?
C7D C6D O32D C2D -174.6(18) . . . . ?
C7D C8D C9D O35D 169.1(17) . . . . ?
C8D C9D O35D C36D -150(2) . . . . ?
C9D O35D C36D O37D -5(4) . . . . ?
C9D O35D C36D C38D 177(2) . . . . ?
O10D C1D C2D S13C -101(3) . . . . ?
O10D C1D C2D C3D 139(3) . . . . ?
O10D C1D C2D O32D 21(3) . . . . ?
O10D C1D O11D C12D 0(3) . . . . ?
O11D C1D C2D S13C 81(2) . . . . ?
O11D C1D C2D C3D -40(3) . . . . ?
O11D C1D C2D O32D -157.3(18) . . . . ?
O20D C4D C5D C6D 177.7(19) . . . . ?
O20D C4D C5D N25D 57(3) . . . . ?
O20D C21D C23D Cl4 159(2) . . . . ?
O22D C21D C23D Cl4 -20(5) . . . . ?
N25D C26C C28D F29D -31.1(19) . . . . ?
N25D C26C C28D F30D -154.8(14) . . . . ?
N25D C26C C28D F31D 88.3(16) . . . . ?
N25D C5D C6D C7D -62(3) . . . . ?
N25D C5D C6D O32D 176.0(19) . . . . ?
C28D C26C N25D C5D 165.9(17) . . . . ?
O32D C2D C3D C4D -56(2) . . . . ?
O32D C6D C7D C8D -72(2) . . . . ?
O32D C6D C7D O33D 58(3) . . . . ?
O33D C7D C8D C9D 43(2) . . . . ?
O33D C7D C8D O34D 162.9(16) . . . . ?
O34D C8D C9D O35D 50(2) . . . . ?
O35D C36D C38D Cl5 -174.2(19) . . . . ?
O37D C36D C38D Cl5 9(4) . . . . ?

_shelx_res_file                  
;
TITL sads_h_a.res in P6(1)
    sads_h.res
    created by SHELXL-2018/3 at 17:10:33 on 15-May-2018
REM Old TITL sadS_H in P65 #170
REM SHELXT solution in P6(1)
REM R1 0.232, Rweak 0.031, Alpha 0.014, Orientation as input
REM Flack x = 0.079 ( 0.008 ) from Parsons' quotients
REM Formula found by SHELXT: C75 N5 O32B F11 S3 Cl25
CELL 1.54178 22.9311 22.9311 27.2831 90 90 120
ZERR 3 0.001 0.001 0.0012 0 0 0
LATT -1
SYMM -Y,+X-Y,0.333+Z
SYMM +Y-X,-X,0.667+Z
SYMM -X,-Y,0.5+Z
SYMM +Y,-X+Y,0.833+Z
SYMM -Y+X,+X,0.167+Z
SFAC C H Cl F N O S
UNIT 395.99 449.98 36 54 18 188.99 18
DFIX 0.95 N25D H25D
DFIX 0.95 N25C H25C
DFIX 0.95 N25A H25A
DFIX 0.95 N25B H9Aa
DFIX 0.84 O3W H3Wb
DFIX 0.84 O3W H3Wa
DFIX 0.84 O32B H32B
DFIX 0.84 H33B O33B
DFIX 0.84 H34A O34A
DFIX 0.95 N25B H25B
DFIX 0.84 O33D H33D
DFIX 0.84 H33C O33C
DFIX 0.84 O34C H34C
DFIX 0.84 H34C O34D
DFIX 0.84 O2W H2Wa
DFIX 0.84 O2W H2Wb
DFIX 0.84 H2Wb O1W
DFIX 0.84 H2Wa O1W
DFIX 0.84 H33A O33A
DFIX 2.12 F27Z F28Z
DFIX 2.12 F28Z F26Z
DFIX 2.12 F26Z F27Z
DFIX 1.537 C1C C2C
DFIX 1.537 C1D C12Z
DFIX 1.537 C1Z C2C
DFIX 1.33 O11Z C1Z O11Z C1C O11D C1D
DFIX 1.19 O10D C1D O10C C1C O10C C1Z
DFIX 1.85 C2D S13C
DFIX 1.85 C2C S13C
SADI F26Z C28A F28Z C28A F30A C28A F29A C28A F31A C28A F30B C28B F30Z C28B =
 F29Z C28B F29B C28B F31B C28B F30C C28C F31D C28D F31C C28C F29D C28D F29C =
 C28C F30D C28D
SADI C15Z C14Z C15Z C16Z C16Z C17Z C18Z C17Z C18Z C19Z C19Z C14Z C15B C14B =
 C16B C15B C17B C16B C17B C18B C18B C19B C19B C14B C15C C14C C19C C14C C18C =
 C19C C18C C17C C16C C17C C16C C15C
SADI S13B C14Z S13B C14B
SADI S13B C2B S13B C2B
SIMU 0.04 0.08 1.7 F29C F30C F31C F29D > F31D
SIMU 0.04 0.08 1.7 C14Z C14B
SIMU 0.04 0.08 1.7 C17B C17Z
SIMU 0.04 0.08 1.7 F28Z F26Z F29A > F31A
SIMU 0.04 0.08 1.7 F28Z F26Z F27Z F29A > F31A
SIMU 0.04 0.08 1.7 Cl2 Cl3
SIMU 0.04 0.08 1.7 F29Z C28B F29B
SIMU 0.04 0.08 1.7 C1C C1Z C1D
SIMU 0.04 0.08 1.7 C2C O11Z C1Z
SIMU 0.04 0.08 1.7 C1C C2C O11Z
SIMU 0.04 0.08 1.7 C12Z C1D O11D
EADP F30Z F30B
EADP F29Z F29B
EADP C12Z C12Z C12D
EADP O11Z O11Z O11D
EADP C1C C1Z C1D
EADP O10C O10Z O10D
EADP C2C C12Z
EADP C28D C28C
EADP C14B C14Z
EADP F26Z F29A F27Z F30A F28Z F31A
EADP C17B C17Z
EADP C14Z C19Z C18Z C17Z C16Z C15Z
EADP C2D C2C
SUMP 1 0.005 1 2 1 9 1 8

L.S. 8 0 0
PLAN  99
TEMP -153.15
BOND $H
LIST 6
MORE -1
CONF
fmap 2 53
acta
REM <olex2.extras>
REM <HklSrc "%.\\sadS_H.hkl">
REM </olex2.extras>

WGHT    0.055700    9.167701
FVAR       0.18335   0.45805   0.79109   0.68924   0.47605   0.40544   0.20067
FVAR       0.32474   0.21619
H25A  2    0.564063   -0.603462    0.899904    11.00000    0.07920
CL24  3    0.891284   -0.220164    0.739718    11.00000    0.06525    0.04744 =
         0.04332    0.00633   -0.00544    0.02341
H33B  2    0.740478   -0.736475    0.746231    11.00000    0.03712
CL38  3    0.451388   -0.813191    0.752769    11.00000    0.06497    0.07889 =
         0.05929   -0.01791    0.00323    0.02171
CL39  3    0.650280   -0.872309    0.889552    11.00000    0.13895    0.06910 =
         0.06222   -0.00056   -0.01988    0.05791
H2WA  2    0.974457   -0.260691    0.668318    10.50000    0.09631
H32B  2    0.733045   -0.604276    0.864893    11.00000    0.03380
PART 2
H25D  2    0.971416   -0.037656    0.692092    10.50000    0.04272
PART 0
H34A  2    0.809136   -0.597926    0.923033    11.00000    0.07597
PART 1
C12C  1    1.367976    0.279480    0.764670    81.00000    0.02894    0.09291 =
         0.07909   -0.05998   -0.00322    0.01618
AFIX 137
H12A  2    1.404176    0.275109    0.749202    81.00000   -1.50000
H12B  2    1.364342    0.266645    0.799274    81.00000   -1.50000
H12C  2    1.378086    0.326260    0.762189    81.00000   -1.50000
AFIX   0
O11C  6    1.302528    0.234121    0.739125    81.00000    0.05231    0.04121 =
         0.06219   -0.01589   -0.03502    0.01862
F30Z  4    0.640271   -0.486457    0.693107    61.00000    0.06762    0.13578 =
         0.06302    0.00893    0.00065    0.04012
CL1   3    0.441676   -0.454937    0.888111    41.00000    0.06310    0.13257 =
         0.10269    0.02046   -0.00217    0.05523
CL2   3    1.063691   -0.361237    0.723923    10.50000    0.09036    0.05338 =
         0.08587   -0.00676    0.00844    0.04184
CL3   3    1.041757    0.316959    0.681880    10.50000    0.07958    0.06471 =
         0.16408    0.00879   -0.05249    0.03492
C17B  1    0.942834   -0.733261    0.820057    31.00000    0.08202    0.05881 =
         0.05386   -0.00455    0.01310    0.03885
AFIX  43
H17B  2    0.939822   -0.774637    0.829259    31.00000   -1.20000
AFIX   0
PART 0
PART 2
F29Z  4    0.708013   -0.415297    0.684665   -61.00000    0.20754    0.12209 =
         0.06121    0.00963   -0.01491    0.12653
F28Z  4    0.458056   -0.676296    0.877399   -51.00000    0.07925    0.09130 =
         0.05616   -0.00798   -0.00803    0.03358
CL4   3    1.023255    0.276261    0.670422    10.50000    0.18621    0.27201 =
         0.31331    0.20401    0.12950    0.19539
F26Z  4    0.407454   -0.643009    0.926174   -51.00000    0.07925    0.09130 =
         0.05616   -0.00798   -0.00803    0.03358
CL5   3    1.048093   -0.392446    0.709251    10.50000    0.07827    0.07599 =
         0.10709    0.02246    0.00954    0.04034
F27Z  4    0.403180   -0.735752    0.941817   -51.00000    0.07925    0.09130 =
         0.05616   -0.00798   -0.00803    0.03358
CL25  3    0.458229   -0.422330    0.895733   -41.00000    0.17159    0.21461 =
         0.10563    0.08188    0.08537    0.14567
C18Z  1    0.972927   -0.691510    0.767626   -31.00000    0.08202    0.05881 =
         0.05386   -0.00455    0.01310    0.03885
AFIX  43
H18Z  2    1.003571   -0.699813    0.749719   -31.00000   -1.20000
AFIX   0
C15Z  1    0.888458   -0.666390    0.822345   -31.00000    0.08202    0.05881 =
         0.05386   -0.00455    0.01310    0.03885
AFIX  43
H15Z  2    0.856837   -0.658393    0.839147   -31.00000   -1.20000
AFIX   0
C19Z  1    0.975055   -0.631201    0.762178   -31.00000    0.08202    0.05881 =
         0.05386   -0.00455    0.01310    0.03885
AFIX  43
H19Z  2    1.002560   -0.599749    0.737882   -31.00000   -1.20000
AFIX   0
C16Z  1    0.887041   -0.726514    0.827228   -31.00000    0.08202    0.05881 =
         0.05386   -0.00455    0.01310    0.03885
AFIX  43
H16Z  2    0.858072   -0.758844    0.850528   -31.00000   -1.20000
AFIX   0
PART 0
PART 3
O10Z  6    1.285519    0.176895    0.780976    91.00000    0.04309    0.05000 =
         0.05060    0.00489   -0.00764    0.02355
PART 0
C1A   1    0.801071   -0.401971    1.020676    11.00000    0.06066    0.07340 =
         0.03882   -0.01174    0.00197    0.02727
C2A   1    0.752533   -0.438421    0.978718    11.00000    0.07621    0.05261 =
         0.03241   -0.00656    0.00294    0.02601
C3A   1    0.691612   -0.428649    0.981494    11.00000    0.08142    0.06807 =
         0.05466   -0.02391   -0.00811    0.03973
AFIX  23
H3AA  2    0.675250   -0.435064    1.015737    11.00000   -1.20000
H3AB  2    0.704995   -0.382094    0.971534    11.00000   -1.20000
AFIX   0
C4A   1    0.635382   -0.478081    0.948469    11.00000    0.07202    0.05730 =
         0.03964   -0.01515   -0.00705    0.03092
AFIX  13
H4A   2    0.649390   -0.468159    0.913348    11.00000   -1.20000
AFIX   0
C5A   1    0.618703   -0.549269    0.961188    11.00000    0.07132    0.06650 =
         0.02179   -0.00573   -0.00087    0.03215
AFIX  13
H5A   2    0.606812   -0.556657    0.996784    11.00000   -1.20000
AFIX   0
C6A   1    0.681456   -0.555056    0.953708    11.00000    0.06154    0.05875 =
         0.02307   -0.00080    0.00095    0.02485
AFIX  13
H6A   2    0.696778   -0.543829    0.918922    11.00000   -1.20000
AFIX   0
C7A   1    0.672018   -0.623627    0.966206    11.00000    0.06357    0.05671 =
         0.02685   -0.00564   -0.00337    0.02418
AFIX  13
H7A   2    0.645064   -0.655186    0.939234    11.00000   -1.20000
AFIX   0
C8A   1    0.738728   -0.623690    0.969728    11.00000    0.06055    0.05389 =
         0.02952   -0.00009   -0.00343    0.02355
AFIX  13
H8A   2    0.768352   -0.588809    0.994099    11.00000   -1.20000
AFIX   0
C9A   1    0.729238   -0.689812    0.985394    11.00000    0.06483    0.06355 =
         0.03668   -0.00192   -0.00936    0.02410
AFIX  23
H9AA  2    0.772886   -0.688818    0.984478    11.00000   -1.20000
H9AB  2    0.712009   -0.699567    1.019431    11.00000   -1.20000
AFIX   0
O10A  6    0.809743   -0.429548    1.054541    11.00000    0.06934    0.07982 =
         0.03673   -0.00349   -0.00157    0.02279
O11A  6    0.831116   -0.335343    1.015009    11.00000    0.06885    0.05819 =
         0.05174   -0.01478   -0.00146    0.01809
C12A  1    0.884791   -0.296090    1.048981    11.00000    0.06619    0.08503 =
         0.07453   -0.02760   -0.00606    0.01480
AFIX 137
H12J  2    0.865652   -0.294196    1.080657    11.00000   -1.50000
H12K  2    0.912541   -0.250349    1.036140    11.00000   -1.50000
H12L  2    0.912685   -0.317030    1.053252    11.00000   -1.50000
AFIX   0
S13A  7    0.792662   -0.406864    0.918573    11.00000    0.08211    0.05619 =
         0.03475    0.00135   -0.00166    0.03509
C14A  1    0.877229   -0.384148    0.930677    11.00000    0.07283    0.05399 =
         0.02914    0.00357    0.00851    0.03131
C15A  1    0.893965   -0.426858    0.955402    11.00000    0.08314    0.05334 =
         0.03614    0.00699    0.00524    0.03422
AFIX  43
H15A  2    0.859335   -0.469907    0.965855    11.00000   -1.20000
AFIX   0
C16A  1    0.959752   -0.407443    0.964779    11.00000    0.07637    0.07299 =
         0.04882    0.00606    0.00736    0.04179
AFIX  43
H16A  2    0.970887   -0.435963    0.982831    11.00000   -1.20000
AFIX   0
C17A  1    1.010046   -0.345665    0.947653    11.00000    0.06988    0.08232 =
         0.05836   -0.00325    0.00093    0.03279
AFIX  43
H17A  2    1.055887   -0.332021    0.953840    11.00000   -1.20000
AFIX   0
C18A  1    0.994234   -0.303847    0.921750    11.00000    0.08815    0.05580 =
         0.05941    0.00490    0.00678    0.02208
AFIX  43
H18A  2    1.028991   -0.262693    0.908595    11.00000   -1.20000
AFIX   0
C19A  1    0.927527   -0.322138    0.915030    11.00000    0.08306    0.04329 =
         0.04743   -0.00126    0.00133    0.02485
AFIX  43
H19A  2    0.916349   -0.291879    0.899588    11.00000   -1.20000
AFIX   0
O20A  6    0.577689   -0.469218    0.957608    11.00000    0.08165    0.08584 =
         0.04826   -0.02297   -0.00790    0.05020
C21A  1    0.539162   -0.474852    0.919287    11.00000    0.08315    0.05832 =
         0.05760   -0.01259   -0.01185    0.03468
O22A  6    0.546379   -0.489812    0.878933    11.00000    0.08841    0.07793 =
         0.04343   -0.00431   -0.00384    0.04400
C23A  1    0.485493   -0.460955    0.936562    11.00000    0.10936    0.13405 =
         0.07813   -0.02941   -0.01533    0.08614
PART 1
AFIX  23
H23G  2    0.506238   -0.418346    0.955391    41.00000   -1.20000
H23H  2    0.454242   -0.497653    0.958598    41.00000   -1.20000
AFIX  23
PART 0
PART 2
H23J  2    0.502297   -0.432390    0.966224   -41.00000   -1.20000
H23I  2    0.446066   -0.504263    0.946553   -41.00000   -1.20000
AFIX   0
PART 0
N25A  5    0.561057   -0.598389    0.933794    11.00000    0.06785    0.06388 =
         0.02558   -0.00140   -0.00393    0.02980
C26A  1    0.502631   -0.637430    0.956656    11.00000    0.06600    0.05972 =
         0.03553   -0.00073   -0.00018    0.03396
O27A  6    0.492616   -0.641683    1.000340    11.00000    0.06671    0.08362 =
         0.03092    0.00534    0.00236    0.03607
C28A  1    0.442282   -0.676338    0.922850    11.00000    0.07340    0.08212 =
         0.03885   -0.00228    0.00281    0.04466
O32A  6    0.733431   -0.507196    0.985843    11.00000    0.06924    0.05578 =
         0.02761   -0.00324   -0.00006    0.02230
O33A  6    0.634982   -0.649353    1.010661    11.00000    0.06585    0.06363 =
         0.03086    0.00604    0.00389    0.02244
H33A  2    0.652530   -0.621089    1.033516    11.00000    0.06692
O34A  6    0.769664   -0.604990    0.922886    11.00000    0.06792    0.07052 =
         0.02899    0.00428    0.00305    0.03425
O35A  6    0.682015   -0.741436    0.952964    11.00000    0.06788    0.05727 =
         0.04170    0.00234   -0.01025    0.02459
C36A  1    0.651185   -0.805619    0.969552    11.00000    0.06418    0.05747 =
         0.05030    0.00929   -0.00917    0.01470
O37A  6    0.660293   -0.822448    1.008213    11.00000    0.09473    0.06377 =
         0.06677    0.01330   -0.02358    0.02084
C38A  1    0.603200   -0.851641    0.930873    11.00000    0.08750    0.05303 =
         0.07351    0.00141   -0.02263    0.02292
AFIX  23
H38E  2    0.582593   -0.828764    0.913152    11.00000   -1.20000
H38F  2    0.566797   -0.893018    0.946209    11.00000   -1.20000
AFIX   0
PART 1
F29A  4    0.386637   -0.671859    0.934407    51.00000    0.07925    0.09130 =
         0.05616   -0.00798   -0.00803    0.03358
F30A  4    0.413048   -0.745042    0.926977    51.00000    0.07925    0.09130 =
         0.05616   -0.00798   -0.00803    0.03358
F31A  4    0.450972   -0.661021    0.875453    51.00000    0.07925    0.09130 =
         0.05616   -0.00798   -0.00803    0.03358
PART 0
PART 2
C14Z  1    0.936583   -0.617946    0.792634   -31.00000    0.08202    0.05881 =
         0.05386   -0.00455    0.01310    0.03885
PART 0
C1B   1    0.940985   -0.531238    0.876314    11.00000    0.07134    0.04862 =
         0.03121   -0.00140    0.00222    0.03095
C2B   1    0.913093   -0.520714    0.827979    11.00000    0.06581    0.04437 =
         0.03463    0.00164    0.00565    0.02450
C3B   1    0.924896   -0.449038    0.825184    11.00000    0.06934    0.04822 =
         0.03434   -0.00250   -0.00222    0.02808
AFIX  23
H3BA  2    0.912668   -0.437323    0.857010    11.00000   -1.20000
H3BB  2    0.973380   -0.417397    0.819475    11.00000   -1.20000
AFIX   0
C4B   1    0.884203   -0.440268    0.784596    11.00000    0.06814    0.04194 =
         0.03166    0.00228    0.00529    0.02396
AFIX  13
H4B   2    0.905039   -0.436943    0.751765    11.00000   -1.20000
AFIX   0
C5B   1    0.811101   -0.496630    0.785449    11.00000    0.07362    0.04624 =
         0.02385    0.00146    0.00340    0.02954
AFIX  13
H5B   2    0.788521   -0.490198    0.814629    11.00000   -1.20000
AFIX   0
C6B   1    0.805072   -0.566044    0.789006    11.00000    0.07894    0.04251 =
         0.02120    0.00336    0.00301    0.02364
AFIX  13
H6B   2    0.821748   -0.576021    0.758036    11.00000   -1.20000
AFIX   0
C7B   1    0.733063   -0.620509    0.798383    11.00000    0.06826    0.05190 =
         0.02493    0.00278    0.00286    0.02616
AFIX  13
H7B   2    0.705441   -0.619036    0.770559    11.00000   -1.20000
AFIX   0
C8B   1    0.724060   -0.691430    0.798967    11.00000    0.06835    0.04766 =
         0.02882    0.00091   -0.00171    0.02336
AFIX  13
H8B   2    0.759305   -0.691272    0.820642    11.00000   -1.20000
AFIX   0
C9B   1    0.655852   -0.744147    0.817096    11.00000    0.07413    0.04882 =
         0.04414    0.00954    0.00077    0.02321
AFIX  23
H9BA  2    0.649067   -0.789662    0.810862    11.00000   -1.20000
H9BB  2    0.652270   -0.739018    0.852818    11.00000   -1.20000
AFIX   0
O10B  6    0.906719   -0.566979    0.908974    11.00000    0.06547    0.05837 =
         0.03778    0.00963   -0.00349    0.02048
O11B  6    1.007149   -0.493834    0.877790    11.00000    0.06234    0.05458 =
         0.04556   -0.00035    0.00182    0.02577
C12B  1    1.041454   -0.498466    0.920778    11.00000    0.07596    0.06618 =
         0.04730   -0.00702   -0.00798    0.03568
AFIX 137
H12G  2    1.090237   -0.472047    0.915634    11.00000   -1.50000
H12H  2    1.028221   -0.545667    0.926600    11.00000   -1.50000
H12I  2    1.029162   -0.480824    0.949246    11.00000   -1.50000
AFIX   0
S13B  7    0.955377   -0.535846    0.775800    11.00000    0.08478    0.05439 =
         0.03333    0.00228    0.00968    0.03302
O20B  6    0.883882   -0.378693    0.796458    11.00000    0.07695    0.04407 =
         0.02842    0.00282    0.00460    0.03016
C21B  1    0.890724   -0.336222    0.760021    11.00000    0.06348    0.05314 =
         0.03492    0.00495    0.00370    0.02517
O22B  6    0.896893   -0.343837    0.717996    11.00000    0.11020    0.06744 =
         0.03050    0.00383    0.00285    0.05031
C23B  1    0.886179   -0.279181    0.783609    11.00000    0.07113    0.04876 =
         0.03703    0.00807    0.00387    0.03240
AFIX  23
H23E  2    0.923219   -0.256231    0.807608    11.00000   -1.20000
H23F  2    0.843021   -0.297539    0.801568    11.00000   -1.20000
AFIX   0
N25B  5    0.777299   -0.493525    0.741872    11.00000    0.07094    0.05850 =
         0.02821    0.00201    0.00390    0.03349
H25B  2    0.794537   -0.491703    0.710385    11.00000    0.05728
O25B  6    0.843311   -0.568012    0.829705    11.00000    0.07082    0.04427 =
         0.02619    0.00337    0.00031    0.02155
C26B  1    0.724423   -0.483992    0.742003    11.00000    0.07054    0.06011 =
         0.03691    0.01267    0.00541    0.02624
O27B  6    0.695412   -0.480574    0.778160    11.00000    0.09393    0.10143 =
         0.04809    0.02457    0.02415    0.06088
C28B  1    0.700562   -0.476107    0.691527    11.00000    0.07969    0.08268 =
         0.04792    0.01958    0.00778    0.03796
F31B  4    0.724733   -0.492736    0.654271    11.00000    0.10431    0.10627 =
         0.03913   -0.00085   -0.00743    0.05910
O32B  6    0.706636   -0.608807    0.841972    11.00000    0.07293    0.05878 =
         0.02437   -0.00024    0.00011    0.02788
O33B  6    0.736388   -0.703099    0.749718    11.00000    0.09086    0.04867 =
         0.03395   -0.00122    0.00094    0.03441
O34B  6    0.605733   -0.735744    0.791491    11.00000    0.07482    0.05902 =
         0.04174   -0.00277   -0.00158    0.03172
C35B  1    0.550970   -0.747639    0.817701    11.00000    0.06137    0.07173 =
         0.05736    0.00138   -0.00507    0.02322
O36B  6    0.543111   -0.761528    0.860784    11.00000    0.07056    0.14498 =
         0.06488    0.04022    0.01430    0.03888
C37B  1    0.502221   -0.738205    0.786287    11.00000    0.08050    0.08395 =
         0.05125   -0.01363   -0.01442    0.03455
AFIX  23
H37A  2    0.527301   -0.700170    0.763390    11.00000   -1.20000
H37B  2    0.473455   -0.727650    0.807238    11.00000   -1.20000
AFIX   0
PART 1
C14B  1    0.951133   -0.613133    0.793345    31.00000    0.08202    0.05881 =
         0.05386   -0.00455    0.01310    0.03885
C15B  1    0.891767   -0.673026    0.787165    31.00000    0.06809    0.05082 =
         0.03341   -0.00778    0.00636    0.02453
AFIX  43
H15B  2    0.853608   -0.673008    0.773624    31.00000   -1.20000
AFIX   0
C16B  1    0.887517   -0.733562    0.800698    31.00000    0.07719    0.04621 =
         0.05147   -0.01453    0.01230    0.01904
AFIX  43
H16B  2    0.846529   -0.774838    0.796544    31.00000   -1.20000
AFIX   0
C18B  1    1.001887   -0.674771    0.826299    31.00000    0.07034    0.06123 =
         0.11679   -0.00301    0.01451    0.04083
AFIX  43
H18B  2    1.039975   -0.675739    0.838985    31.00000   -1.20000
AFIX   0
C19B  1    1.006925   -0.613631    0.814263    31.00000    0.05727    0.05747 =
         0.07662   -0.00379    0.01354    0.03008
AFIX  43
H19B  2    1.047578   -0.572596    0.820085    31.00000   -1.20000
AFIX   0
F29B  4    0.733411   -0.409944    0.683466    61.00000    0.20754    0.12209 =
         0.06121    0.00963   -0.01491    0.12653
PART 0
PART 2
C17Z  1    0.928036   -0.739510    0.798013   -31.00000    0.08202    0.05881 =
         0.05386   -0.00455    0.01310    0.03885
AFIX  43
H17Z  2    0.924801   -0.782438    0.799185   -31.00000   -1.20000
AFIX   0
F30B  4    0.633521   -0.526030    0.685160   -61.00000    0.06762    0.13578 =
         0.06302    0.00893    0.00065    0.04012
PART 0
S13C  7    1.218094    0.130045    0.662499    11.00000    0.04826    0.05539 =
         0.05044   -0.00981    0.00510    0.01750
C14C  1    1.287963    0.117588    0.657142    11.00000    0.05332    0.05041 =
         0.04058   -0.00814    0.00630    0.02168
C15C  1    1.293410    0.069183    0.681771    11.00000    0.05168    0.06713 =
         0.07370    0.01791   -0.00178    0.01373
AFIX  43
H15C  2    1.259689    0.040835    0.704504    11.00000   -1.20000
AFIX   0
C16C  1    1.348984    0.061631    0.673294    11.00000    0.06928    0.05656 =
         0.10145    0.00547   -0.01969    0.02243
AFIX  43
H16C  2    1.354254    0.029296    0.691566    11.00000   -1.20000
AFIX   0
C17C  1    1.395952    0.099832    0.639232    11.00000    0.07023    0.07435 =
         0.06895   -0.02598   -0.00068    0.03976
AFIX  43
H17C  2    1.433323    0.093626    0.633330    11.00000   -1.20000
AFIX   0
C18C  1    1.389126    0.147134    0.613570    11.00000    0.07446    0.12316 =
         0.06831    0.01817    0.02887    0.06017
AFIX  43
H18C  2    1.420915    0.172816    0.588884    11.00000   -1.20000
AFIX   0
C19C  1    1.336420    0.157674    0.623357    11.00000    0.07200    0.07975 =
         0.08070    0.02411    0.03181    0.04224
AFIX  43
H19C  2    1.333257    0.192508    0.606914    11.00000   -1.20000
AFIX   0
C26C  1    0.933945   -0.016788    0.746193    11.00000    0.04703    0.04185 =
         0.03543    0.00594   -0.00544    0.01634
PART 1
C1C   1    1.268366    0.174151    0.757506    81.00000    0.05212    0.06409 =
         0.02130   -0.01353   -0.00700    0.03211
C2C   1    1.201466    0.134432    0.728157    10.50000    0.03473    0.09197 =
         0.07008   -0.04025   -0.00978    0.02440
C3C   1    1.163092    0.175705    0.730626    10.50000    0.03879    0.03268 =
         0.05019   -0.00416    0.00482    0.01780
AFIX  23
H3CA  2    1.161377    0.189004    0.764884    10.50000   -1.20000
H3CB  2    1.186879    0.217038    0.710510    10.50000   -1.20000
AFIX   0
C4C   1    1.091260    0.130392    0.710911    10.50000    0.04262    0.04387 =
         0.03145   -0.00619    0.00717    0.02302
AFIX  13
H4C   2    1.093264    0.124160    0.674795    10.50000   -1.20000
AFIX   0
C5C   1    1.058693    0.062707    0.735738    10.50000    0.02969    0.04198 =
         0.02178    0.00155   -0.00422    0.01399
AFIX  13
H5C   2    1.056027    0.069542    0.771690    10.50000   -1.20000
AFIX   0
C6C   1    1.100164    0.030116    0.728274    10.50000    0.04030    0.04736 =
         0.02767    0.00564   -0.00522    0.02110
AFIX  13
H6C   2    1.101931    0.020657    0.692691    10.50000   -1.20000
AFIX   0
C7C   1    1.076540   -0.033184    0.757970    10.50000    0.05309    0.04046 =
         0.03903   -0.00974   -0.01284    0.02959
AFIX  13
H7C   2    1.027893   -0.063588    0.750003    10.50000   -1.20000
AFIX   0
C8C   1    1.114399   -0.070199    0.742184    10.50000    0.06394    0.03510 =
         0.02681   -0.00346   -0.00863    0.01751
AFIX  13
H8C   2    1.163527   -0.042425    0.749760    10.50000   -1.20000
AFIX   0
C9C   1    1.083777   -0.137742    0.767700    10.50000    0.09072    0.06807 =
         0.02254    0.00240    0.00205    0.06120
AFIX  23
H9CA  2    1.093904   -0.131507    0.803216    10.50000   -1.20000
H9CB  2    1.034280   -0.162651    0.763380    10.50000   -1.20000
AFIX   0
O10C  6    1.284954    0.150341    0.789517    81.00000    0.04309    0.05000 =
         0.05060    0.00489   -0.00764    0.02355
O20C  6    1.052367    0.163076    0.720166    10.50000    0.03517    0.03706 =
         0.04936   -0.00531   -0.00158    0.01319
C21C  1    1.058485    0.209041    0.688478    10.50000    0.05025    0.06544 =
         0.03484    0.00499   -0.01209    0.03455
O22C  6    1.099134    0.230046    0.653494    10.50000    0.08589    0.06836 =
         0.05443    0.02975    0.00996    0.03030
C23C  1    1.011267    0.234665    0.700174    10.50000    0.05298    0.07294 =
         0.06767   -0.00055   -0.01209    0.04567
AFIX  23
H23A  2    1.003130    0.231410    0.735967    10.50000   -1.20000
H23B  2    0.967574    0.205606    0.683789    10.50000   -1.20000
AFIX   0
N25C  5    0.989452    0.021128    0.716583    10.50000    0.04848    0.05705 =
         0.02796    0.00309   -0.00628    0.03319
H25C  2    0.984377    0.022033    0.682545    10.50000    0.01366
C28C  1    0.863601   -0.060837    0.719253    10.50000    0.04512    0.05786 =
         0.04383    0.00203   -0.00586    0.02011
F29C  4    0.844007   -0.019650    0.702231    10.50000    0.07233    0.09092 =
         0.13402   -0.01545   -0.04798    0.05004
F30C  4    0.818417   -0.104513    0.749346    10.50000    0.05716    0.09618 =
         0.06283    0.00332    0.00013   -0.01839
F31C  4    0.864855   -0.094490    0.680744    10.50000    0.05117    0.11727 =
         0.05376   -0.03116   -0.01743    0.02884
O32C  6    1.168611    0.075079    0.747196    10.50000    0.03571    0.06150 =
         0.04031   -0.02639   -0.01815    0.02803
O33C  6    1.080884   -0.022080    0.809628    10.50000    0.07731    0.05430 =
         0.02321   -0.00557   -0.00420    0.04086
H33C  2    1.109325    0.016498    0.819260    10.50000    0.03944
O34C  6    1.103730   -0.081033    0.690803    10.50000    0.09934    0.06705 =
         0.02039   -0.00317    0.00430    0.05177
PART 0
H34C  2    1.111393   -0.104665    0.671417    11.00000    0.07497
PART 1
O35C  6    1.113376   -0.174861    0.745453    10.50000    0.07091    0.05157 =
         0.03189    0.00048    0.00531    0.03318
C36C  1    1.080567   -0.241632    0.753461    10.50000    0.08603    0.06151 =
         0.02570   -0.00398   -0.00958    0.04675
O37C  6    1.032718   -0.269708    0.781546    10.50000    0.08253    0.05822 =
         0.04500    0.00114    0.00703    0.04724
C38C  1    1.109831   -0.272359    0.721676    10.50000    0.07473    0.03927 =
         0.05560    0.00601    0.00479    0.03817
AFIX  23
H38A  2    1.156801   -0.256483    0.732016    10.50000   -1.20000
H38B  2    1.110905   -0.257450    0.687468    10.50000   -1.20000
AFIX   0
PART 0
PART 2
O27C  6    0.937660   -0.017535    0.790821   -21.00000    0.05948    0.06558 =
         0.03543    0.00733   -0.00161    0.02054
PART 0
PART 3
O11Z  6    1.302560    0.244955    0.715804    91.00000    0.04620    0.04967 =
         0.06126   -0.01055   -0.01049    0.02208
C12Z  1    1.367681    0.294089    0.735726    91.00000    0.03473    0.09197 =
         0.07008   -0.04025   -0.00978    0.02440
AFIX 137
H12M  2    1.403493    0.292832    0.716982    91.00000   -1.50000
H12N  2    1.370396    0.283385    0.770128    91.00000   -1.50000
H12O  2    1.373066    0.339180    0.733500    91.00000   -1.50000
AFIX   0
C1Z   1    1.269607    0.187072    0.739470    91.00000    0.05212    0.06409 =
         0.02130   -0.01353   -0.00700    0.03211
PART 0
PART 1
O27D  6    0.929704   -0.001198    0.785959    21.00000    0.04023    0.05267 =
         0.02940    0.00255   -0.00113    0.01042
PART 0
PART 2
C1D   1    1.261972    0.147095    0.761078    21.00000    0.05212    0.06409 =
         0.02130   -0.01353   -0.00700    0.03211
C2D   1    1.197282    0.116745    0.729228    10.50000    0.03473    0.09197 =
         0.07008   -0.04025   -0.00978    0.02440
C3D   1    1.152846    0.145287    0.739252    10.50000    0.05368    0.04414 =
         0.03485    0.00007   -0.00535    0.02198
AFIX  23
H3DA  2    1.173365    0.191591    0.725993    10.50000   -1.20000
H3DB  2    1.146818    0.147177    0.775035    10.50000   -1.20000
AFIX   0
C4D   1    1.084624    0.100155    0.714743    10.50000    0.03633    0.06092 =
         0.04101   -0.00944   -0.00573    0.02012
AFIX  13
H4D   2    1.091321    0.094492    0.679214    10.50000   -1.20000
AFIX   0
C5D   1    1.051261    0.033066    0.739648    10.50000    0.04770    0.06565 =
         0.03025    0.00953   -0.00371    0.00925
AFIX  13
H5D   2    1.048264    0.039505    0.775622    10.50000   -1.20000
AFIX   0
C6D   1    1.096562    0.003614    0.731019    10.50000    0.05116    0.07064 =
         0.02245    0.01671   -0.00431    0.03141
AFIX  13
H6D   2    1.096939   -0.004131    0.694979    10.50000   -1.20000
AFIX   0
C7D   1    1.072182   -0.062885    0.756178    10.50000    0.04215    0.06219 =
         0.03240    0.01048   -0.00096    0.01950
AFIX  13
H7D   2    1.022866   -0.089841    0.749027    10.50000   -1.20000
AFIX   0
C8D   1    1.102357   -0.102845    0.735117    10.50000    0.03606    0.05492 =
         0.04503    0.01347   -0.01135    0.00471
AFIX  13
H8D   2    1.152407   -0.073500    0.733364    10.50000   -1.20000
AFIX   0
C9D   1    1.085211   -0.165624    0.764382    10.50000    0.06480    0.06965 =
         0.07137    0.03786    0.00177    0.02698
AFIX  23
H9DA  2    1.109315   -0.153075    0.796142    10.50000   -1.20000
H9DB  2    1.036223   -0.191490    0.771008    10.50000   -1.20000
AFIX   0
O10D  6    1.287905    0.118259    0.780558    21.00000    0.04309    0.05000 =
         0.05060    0.00489   -0.00764    0.02355
O11D  6    1.284628    0.212779    0.764450    21.00000    0.04620    0.04967 =
         0.06126   -0.01055   -0.01049    0.02208
C12D  1    1.344982    0.251399    0.793956    21.00000    0.03473    0.09197 =
         0.07008   -0.04025   -0.00978    0.02440
AFIX 137
H12D  2    1.380511    0.242862    0.782435    21.00000   -1.50000
H12E  2    1.334805    0.237810    0.828369    21.00000   -1.50000
H12F  2    1.360231    0.299508    0.790913    21.00000   -1.50000
AFIX   0
O20D  6    1.040965    0.130847    0.720122    10.50000    0.04073    0.07333 =
         0.03823   -0.00514   -0.00893    0.01644
C21D  1    1.053393    0.177873    0.687463    10.50000    0.07048    0.11320 =
         0.06673    0.03206    0.00590    0.06230
O22D  6    1.095948    0.202585    0.658824    10.50000    0.04917    0.09734 =
         0.06506    0.03871    0.01241    0.03405
C23D  1    0.998017    0.195946    0.694997    10.50000    0.09017    0.16320 =
         0.12557    0.05374    0.02708    0.09205
AFIX  23
H23C  2    0.988648    0.195653    0.730444    10.50000   -1.20000
H23D  2    0.956105    0.161900    0.678719    10.50000   -1.20000
AFIX   0
N25D  5    0.985011   -0.010302    0.720557    10.50000    0.04717    0.07585 =
         0.02537    0.00114   -0.00876    0.03030
C28D  1    0.868793   -0.048533    0.718798    10.50000    0.04512    0.05786 =
         0.04383    0.00203   -0.00586    0.02011
F29D  4    0.873737   -0.036737    0.671346    10.50000    0.05218    0.10892 =
         0.05591    0.01310   -0.02145    0.01138
F30D  4    0.828553   -0.029338    0.738058    10.50000    0.06209    0.08923 =
         0.09506   -0.01923   -0.01146    0.04832
F31D  4    0.839108   -0.113978    0.723728    10.50000    0.05442    0.04680 =
         0.10563   -0.00086   -0.02146    0.01702
O32D  6    1.164771    0.046089    0.746121    10.50000    0.04047    0.05605 =
         0.03371   -0.00360   -0.00055    0.01991
O33D  6    1.077385   -0.055683    0.807248    10.50000    0.05704    0.06858 =
         0.03859    0.02444   -0.00464    0.00772
H33D  2    1.118141   -0.026671    0.805742    10.50000    0.03587
O34D  6    1.075678   -0.123367    0.685924    10.50000    0.07125    0.06218 =
         0.05481    0.00096   -0.02194    0.02448
O35D  6    1.105153   -0.205739    0.736289    10.50000    0.05593    0.06416 =
         0.09175    0.02653    0.00444    0.03143
C36D  1    1.069349   -0.272279    0.742787    10.50000    0.03428    0.07500 =
         0.07198    0.03591    0.00464    0.01731
O37D  6    1.027185   -0.299009    0.771129    10.50000    0.05869    0.07266 =
         0.05387    0.01230    0.00677    0.02065
C38D  1    1.096621   -0.303700    0.708584    10.50000    0.09243    0.05944 =
         0.11921    0.03250    0.05066    0.04730
AFIX  23
H38C  2    1.143523   -0.289630    0.718018    10.50000   -1.20000
H38D  2    1.097397   -0.287290    0.674893    10.50000   -1.20000
AFIX   0
PART 0
PART 1
O2W   6    0.996656   -0.218811    0.663722   -70.50000    0.04696    0.04322 =
         0.03384    0.01168    0.00725    0.01917
PART 0
H2WB  2    1.006934   -0.225416    0.635626    10.50000    0.02791
PART 2
O1W   6    0.993383   -0.265146    0.643357    70.50000    0.07285    0.06550 =
         0.03808    0.00498   -0.00096    0.06346

PART 0
O3W   6    0.597436   -0.592196    0.834808    11.00000    0.07079    0.07707 =
         0.03530    0.00229    0.00473    0.02988
H3WA  2    0.620602   -0.555958    0.819383    11.00000    0.05505
H3WB  2    0.631288   -0.596724    0.839528    11.00000    0.08119
HKLF 4


REM  sads_h_a.res in P6(1)
REM wR2 = 0.1498, GooF = S = 1.064, Restrained GooF = 3.171 for all data
REM R1 = 0.0531 for 11483 Fo > 4sig(Fo) and 0.0819 for all 15162 data
REM 1439 parameters refined using 437 restraints

END

WGHT      0.0557      9.1742

REM Highest difference peak  0.450,  deepest hole -0.401,  1-sigma level  0.054
Q1    1   0.4676 -0.7141  0.8888  11.00000  0.05    0.45
Q2    1   1.2170  0.1398  0.6349  11.00000  0.05    0.43
Q3    1   0.4483 -0.7406  0.8994  11.00000  0.05    0.35
Q4    1   0.9187 -0.5436  0.7739  11.00000  0.05    0.29
Q5    1   0.4268 -0.6436  0.8976  11.00000  0.05    0.28
Q6    1   0.5418 -0.3758  0.9322  11.00000  0.05    0.25
Q7    1   1.0010  0.2560  0.6429  11.00000  0.05    0.25
Q8    1   0.5370 -0.8037  0.8387  11.00000  0.05    0.23
Q9    1   0.5223 -0.3740  0.9200  11.00000  0.05    0.23
Q10   1   0.9373 -0.7378  0.8426  11.00000  0.05    0.23
Q11   1   1.0244  0.2816  0.6894  11.00000  0.05    0.22
Q12   1   0.6579 -0.8659  0.9200  11.00000  0.05    0.22
Q13   1   1.2169  0.1047  0.6574  11.00000  0.05    0.21
Q14   1   0.9458 -0.5363  0.7474  11.00000  0.05    0.21
Q15   1   1.0357  0.3234  0.6577  11.00000  0.05    0.20
Q16   1   1.4202  0.2400  0.7579  11.00000  0.05    0.20
Q17   1   0.7428 -0.8442  0.8623  11.00000  0.05    0.20
Q18   1   0.4829 -0.4587  1.0080  11.00000  0.05    0.20
Q19   1   0.5954 -0.8374  0.8998  11.00000  0.05    0.20
Q20   1   0.7893 -0.4073  0.9483  11.00000  0.05    0.19
Q21   1   0.6787 -0.4620  1.0343  11.00000  0.05    0.19
Q22   1   0.8596 -0.3436  0.7059  11.00000  0.05    0.19
Q23   1   0.5403 -0.5828  0.9132  11.00000  0.05    0.19
Q24   1   0.9006 -0.6974  0.8810  11.00000  0.05    0.19
Q25   1   0.8016 -0.4550  1.0878  11.00000  0.05    0.19
Q26   1   0.8855 -0.2266  0.7715  11.00000  0.05    0.19
Q27   1   0.9364 -0.4413  0.7929  11.00000  0.05    0.19
Q28   1   0.4173 -0.4830  0.9129  11.00000  0.05    0.19
Q29   1   0.7422 -0.7836  0.9995  11.00000  0.05    0.19
Q30   1   1.0994  0.2189  0.5984  11.00000  0.05    0.18
Q31   1   0.6941 -0.8617  0.8886  11.00000  0.05    0.18
Q32   1   0.9599 -0.5554  0.7758  11.00000  0.05    0.18
Q33   1   0.4827 -0.5397  0.9874  11.00000  0.05    0.18
Q34   1   1.3003  0.1023  0.6269  11.00000  0.05    0.18
Q35   1   0.8831 -0.4766  0.7851  11.00000  0.05    0.18
Q36   1   0.8121 -0.6685  0.9336  11.00000  0.05    0.18
Q37   1   0.8934 -0.5458  0.9336  11.00000  0.05    0.18
Q38   1   0.8223 -0.5638  0.8175  11.00000  0.05    0.18
Q39   1   0.3833 -0.7138  0.9364  11.00000  0.05    0.18
Q40   1   1.0131 -0.2182  0.9114  11.00000  0.05    0.18
Q41   1   0.9190 -0.6781  0.7666  11.00000  0.05    0.17
Q42   1   1.2416  0.1392  0.7437  11.00000  0.05    0.17
Q43   1   0.9185 -0.3006  0.6791  11.00000  0.05    0.17
Q44   1   0.9002 -0.2207  0.7104  11.00000  0.05    0.17
Q45   1   0.9683 -0.6326  0.7840  11.00000  0.05    0.17
Q46   1   0.9976 -0.3216  0.9487  11.00000  0.05    0.17
Q47   1   1.0552  0.3054  0.6724  11.00000  0.05    0.17
Q48   1   0.6878 -0.8552  0.8756  11.00000  0.05    0.17
Q49   1   0.8843 -0.1609  0.7388  11.00000  0.05    0.17
Q50   1   1.0199 -0.2151  0.8677  11.00000  0.05    0.17
Q51   1   0.5407 -0.8603  0.8620  11.00000  0.05    0.17
Q52   1   0.8794 -0.2803  0.8180  11.00000  0.05    0.17
Q53   1   0.5329 -0.8338  0.8317  11.00000  0.05    0.17
Q54   1   0.6611 -0.3623  1.0147  11.00000  0.05    0.17
Q55   1   0.9487 -0.5297  0.8021  11.00000  0.05    0.17
Q56   1   0.6050 -0.4335  0.9537  11.00000  0.05    0.17
Q57   1   1.0617 -0.6798  0.8102  11.00000  0.05    0.17
Q58   1   0.7277 -0.7776  0.9672  11.00000  0.05    0.17
Q59   1   0.9572 -0.7179  0.7967  11.00000  0.05    0.17
Q60   1   0.6387 -0.6019  0.6901  11.00000  0.05    0.17
Q61   1   1.0612 -0.3801  0.7998  11.00000  0.05    0.17
Q62   1   0.9404  0.1398  0.6575  11.00000  0.05    0.17
Q63   1   0.7915 -0.4071  0.8902  11.00000  0.05    0.17
Q64   1   0.7696 -0.7492  0.7931  11.00000  0.05    0.16
Q65   1   0.6392 -0.7795  0.8859  11.00000  0.05    0.16
Q66   1   0.8717 -0.5482  0.8262  11.00000  0.05    0.16
Q67   1   0.8176 -0.5869  0.8514  11.00000  0.05    0.16
Q68   1   0.4235 -0.8362  0.7794  11.00000  0.05    0.16
Q69   1   0.5990 -0.6783  0.7910  11.00000  0.05    0.16
Q70   1   1.0225 -0.3110  0.6962  11.00000  0.05    0.16
Q71   1   0.9181 -0.5187  0.9836  11.00000  0.05    0.16
Q72   1   1.1972  0.1831  0.6592  11.00000  0.05    0.16
Q73   1   0.7440 -0.6627  0.8642  11.00000  0.05    0.16
Q74   1   0.8409 -0.5979  0.8291  11.00000  0.05    0.16
Q75   1   1.2048  0.1368  0.7063  11.00000  0.05    0.16
Q76   1   1.1404  0.3154  0.6774  11.00000  0.05    0.16
Q77   1   0.5431 -0.4774  0.9532  11.00000  0.05    0.16
Q78   1   0.9638 -0.2343  0.9310  11.00000  0.05    0.15
Q79   1   0.7822 -0.5886  0.8975  11.00000  0.05    0.15
Q80   1   0.4559 -0.6463  1.0102  11.00000  0.05    0.15
Q81   1   0.5394 -0.4411  0.8777  11.00000  0.05    0.15
Q82   1   0.9591 -0.6203  0.8338  11.00000  0.05    0.15
Q83   1   0.3408 -0.7573  0.9512  11.00000  0.05    0.15
Q84   1   0.9614 -0.0813  0.7301  11.00000  0.05    0.15
Q85   1   1.4377  0.2526  0.6302  11.00000  0.05    0.15
Q86   1   0.9992 -0.4018  0.7884  11.00000  0.05    0.15
Q87   1   0.9231  0.0822  0.7432  11.00000  0.05    0.15
Q88   1   0.4960 -0.5845  0.8466  11.00000  0.05    0.15
Q89   1   0.5794 -0.3366  0.9194  11.00000  0.05    0.15
Q90   1   0.8009 -0.3401  1.0186  11.00000  0.05    0.15
Q91   1   0.7605 -0.3158  0.8117  11.00000  0.05    0.15
Q92   1   1.0591 -0.5610  0.9827  11.00000  0.05    0.15
Q93   1   0.8322 -0.3850  0.7873  11.00000  0.05    0.15
Q94   1   0.5401 -0.6798  0.9434  11.00000  0.05    0.15
Q95   1   0.9942 -0.1146  0.7208  11.00000  0.05    0.15
Q96   1   1.2821  0.1807  0.8131  11.00000  0.05    0.15
Q97   1   0.6551 -0.7812  0.7470  11.00000  0.05    0.15
Q98   1   0.9548 -0.1037  0.7463  11.00000  0.05    0.15
Q99   1   1.0785  0.1078  0.7807  11.00000  0.05    0.15
;
_shelx_res_checksum              8743
_shelx_hkl_file                  
;
   6  -6   0  462.75   29.00
   7  -7   0   35.00    4.00
   7  -7   0   37.80    3.20
   8  -8   0   78.69    6.60
   9  -9   0   17.20    3.50
  10 -10   0  140.59   10.80
  11 -11   0   34.60    5.10
  12 -12   0   91.39    9.00
  13 -13   0  285.57   19.90
  13 -13   0  267.27   17.50
  14 -14   0   35.80    6.20
  14 -14   0   27.70    3.30
  14 -14   0   26.10    5.30
  15 -15   0   -1.80    1.70
  15 -15   0  -11.60    4.00
  15 -15   0   -1.00    3.90
  15 -15   0   -7.90    2.60
  16 -16   0   72.09    9.00
  16 -16   0   52.09    6.10
  16 -16   0   46.10    7.20
  17 -17   0   -1.20    4.60
  17 -17   0    1.70    2.70
  17 -17   0    0.50    5.00
  17 -17   0    0.50    3.40
  18 -18   0   97.49    8.80
  18 -18   0   97.49   10.70
  18 -18   0   96.09    9.70
  18 -18   0  120.99   12.00
  19 -19   0    9.20    3.60
  19 -19   0   16.70    5.80
  19 -19   0   23.00    5.00
  19 -19   0   28.80    5.70
  20 -20   0   -1.10    4.30
  20 -20   0   -1.90    3.00
  20 -20   0    0.40    4.10
  21 -21   0   18.30    4.80
  21 -21   0   19.00    4.50
  21 -21   0   20.70    4.10
  22 -22   0    2.60    3.20
  22 -22   0   -1.50    3.90
  22 -22   0    0.20    3.60
  23 -23   0    8.00    3.20
  23 -23   0   11.60    3.90
  23 -23   0   11.20    3.60
  24 -24   0    0.40    2.80
   0   0   1    0.00    0.10
   1  -1   1  180.68   11.20
  -1   1   1  185.78   11.20
  -2   2   1  138.39    9.50
   2  -2  -1  171.18    9.60
  -3   3   1  149.59    9.40
   3  -3  -1  150.98    9.50
   4  -4  -1  560.14   34.30
   5  -5  -1   43.50    3.50
   6  -6   1  147.19   10.60
   6  -6  -1  166.78   10.20
   6  -6  -1  153.68   10.60
   7  -7  -1   29.90    3.70
   7  -7  -1   31.30    3.30
   8  -8   1  102.29    8.10
   8  -8  -1  109.59    8.20
   9  -9   1  133.59   10.70
   9  -9  -1  152.38   10.80
  10 -10   1   46.40    5.90
  10 -10  -1   52.79    6.00
  11 -11   1  114.29   10.20
  11 -11  -1  135.89   10.40
  12 -12   1   41.70    6.00
  12 -12  -1   45.50    6.30
  13 -13   1    9.00    1.80
  13 -13   1    9.00    3.80
  13 -13  -1    9.60    3.90
  13 -13  -1   10.10    2.20
  14 -14   1   72.69    9.10
  14 -14   1   94.29    9.80
  14 -14   1   87.69    6.50
  14 -14  -1   92.09    6.80
  14 -14  -1   93.29    9.60
  14 -14  -1   74.59    9.20
  15 -15   1   79.69    9.30
  15 -15   1   84.29    7.60
  15 -15   1   78.79    6.50
  15 -15   1   77.89    9.70
  15 -15  -1   83.19    6.80
  15 -15  -1   91.29    9.60
  15 -15  -1   82.79    7.30
  15 -15  -1   83.39    9.80
  16 -16   1   87.09    8.20
  16 -16   1   78.39   10.30
  16 -16   1   63.49    6.80
  16 -16   1  106.39   10.10
  16 -16  -1  119.69   10.40
  16 -16  -1   76.09    7.20
  16 -16  -1   87.59    8.00
  16 -16  -1   87.99   10.30
  17 -17   1    9.60    3.00
  17 -17   1   14.30    4.30
  17 -17   1   16.60    5.30
  17 -17   1   10.60    5.60
  17 -17  -1    8.90    5.10
  17 -17  -1    4.30    3.30
  17 -17  -1   15.70    4.10
  17 -17  -1   14.80    6.00
  18 -18   1   -2.00    2.70
  18 -18   1  -11.50    3.90
  18 -18   1   -5.10    4.60
  18 -18   1   -0.20    4.90
  18 -18  -1   -2.00    2.90
  18 -18  -1    1.10    4.70
  18 -18  -1   -1.20    3.60
  18 -18  -1    1.00    5.00
  19 -19   1   10.10    4.60
  19 -19   1    7.00    3.20
  19 -19   1   15.50    5.70
  19 -19   1   13.70    5.00
  19 -19  -1   13.70    5.50
  19 -19  -1    7.30    3.50
  19 -19  -1    3.60    5.10
  19 -19  -1    5.10    4.30
  20 -20   1   10.20    3.50
  20 -20   1    1.00    4.30
  20 -20   1    2.10    4.30
  20 -20  -1    4.50    3.30
  20 -20  -1    1.10    4.10
  20 -20  -1    8.10    4.80
  21 -21   1    0.80    4.30
  21 -21   1    8.10    4.20
  21 -21   1   10.70    3.50
  21 -21  -1    8.10    4.10
  21 -21  -1    8.10    4.20
  21 -21  -1    3.00    3.30
  22 -22   1    6.40    3.70
  22 -22   1    8.60    3.40
  22 -22   1   10.60    4.30
  22 -22  -1   11.30    3.80
  22 -22  -1    4.50    4.00
  22 -22  -1    6.10    3.60
  23 -23   1   13.20    3.80
  23 -23   1    4.60    3.10
  23 -23   1   12.70    3.90
  23 -23  -1    1.00    3.30
  23 -23  -1   18.10    3.50
  23 -23  -1    8.90    3.80
  24 -24   1   28.10    3.80
  24 -24  -1   24.40    3.80
   0   0   2    0.30    0.30
   1  -1   2  350.86   22.20
  -1   1   2  374.16   22.10
   2  -2   2  565.74   35.40
  -2   2   2  596.64   35.40
   3  -3   2  134.09    8.90
  -3   3   2  149.99    9.00
  -4   4   2  680.33   41.60
  -5   5   2   25.90    3.00
   6  -6   2 1499.25   91.39
   6  -6  -2 1488.85   91.29
   7  -7   2  161.38   12.20
   7  -7  -2  199.08   12.40
   8  -8   2  401.76   25.20
   8  -8  -2  379.16   25.10
   9  -9   2  540.85   34.50
   9  -9  -2  542.95   34.50
  10 -10   2   83.29    8.20
  10 -10  -2  103.09    8.40
  11 -11   2  200.58   15.00
  11 -11  -2  208.28   15.00
  12 -12   2  222.78   16.50
  12 -12  -2  226.38   16.50
  13 -13   2   16.50    2.10
  13 -13   2   14.70    4.70
  13 -13  -2   11.00    2.40
  13 -13  -2    8.90    3.90
  14 -14   2   32.10    6.20
  14 -14   2   32.30    5.50
  14 -14   2   32.60    3.40
  14 -14  -2   35.90    3.80
  14 -14  -2   20.70    5.50
  14 -14  -2   31.00    5.40
  15 -15   2    7.70    1.90
  15 -15   2    3.40    3.20
  15 -15   2    1.70    4.30
  15 -15   2    8.60    4.80
  15 -15  -2    2.30    2.90
  15 -15  -2   -2.50    4.30
  15 -15  -2    5.90    4.60
  15 -15  -2    3.10    2.20
  16 -16   2   25.70    6.20
  16 -16   2    4.40    5.30
  16 -16   2   15.70    4.30
  16 -16   2   21.70    3.00
  16 -16  -2   21.60    3.50
  16 -16  -2   13.10    3.90
  16 -16  -2   10.00    5.40
  16 -16  -2   20.20    5.80
  17 -17   2   26.50    6.30
  17 -17   2   13.20    4.40
  17 -17   2   15.90    3.20
  17 -17   2   21.00    5.50
  17 -17  -2   10.10    3.20
  17 -17  -2   17.70    4.30
  17 -17  -2   18.00    5.90
  17 -17  -2   13.10    5.40
  18 -18   2   15.20    5.20
  18 -18   2    8.80    4.40
  18 -18   2    7.20    3.10
  18 -18   2    8.60    5.30
  18 -18  -2    1.20    3.10
  18 -18  -2   16.70    5.20
  18 -18  -2   13.20    4.10
  18 -18  -2   17.60    5.80
  19 -19   2   12.80    5.70
  19 -19   2   14.80    4.90
  19 -19   2   14.80    5.10
  19 -19   2   20.40    3.80
  19 -19  -2   16.90    4.00
  19 -19  -2   19.30    4.90
  19 -19  -2   23.60    6.20
  19 -19  -2   20.30    5.70
  20 -20   2   27.20    5.80
  20 -20   2   35.00    5.70
  20 -20   2   27.40    4.50
  20 -20  -2   29.90    4.80
  20 -20  -2   43.30    5.80
  20 -20  -2   43.40    6.40
  21 -21   2    2.10    3.10
  21 -21   2    9.20    4.50
  21 -21   2    6.10    4.20
  21 -21  -2    7.30    4.20
  21 -21  -2   -3.80    3.10
  21 -21  -2    2.20    3.90
  22 -22   2   -1.10    3.00
  22 -22   2    0.20    3.40
  22 -22   2   -3.60    3.80
  22 -22  -2    0.90    3.50
  22 -22  -2   -4.00    3.70
  22 -22  -2   -2.70    3.30
  23 -23   2   11.70    3.70
  23 -23   2    1.30    2.80
  23 -23  -2   -0.20    3.40
  23 -23  -2    7.60    3.70
  23 -23  -2   10.90    3.30
  24 -24   2   -3.80    2.60
  24 -24  -2   -2.40    2.70
   0   0   3    0.30    0.50
  -1   1   3  263.67   16.20
   2  -2   3  527.65   33.60
  -2   2   3  570.84   33.60
   3  -3   3 1358.36   83.29
  -3   3   3 1384.06   83.29
  -4   4   3 1480.45   89.99
  -5   5   3 1065.69   64.99
   6  -6   3 1047.70   63.39
  -6   6   3 1076.09   62.89
   6  -6  -3  967.50   63.29
   7  -7   3  194.98   13.20
   7  -7  -3  193.38   13.10
   8  -8   3   19.20    3.20
   8  -8  -3   15.30    3.00
   9  -9   3  291.37   18.90
   9  -9  -3  269.67   18.80
  10 -10   3   59.99    6.80
  10 -10  -3   75.19    7.00
  11 -11   3   63.59    7.10
  11 -11  -3   64.29    6.90
  12 -12   3   81.19    8.40
  12 -12  -3   84.99    8.40
  13 -13   3  430.86   28.00
  13 -13   3  402.76   25.20
  13 -13  -3  387.26   27.60
  14 -14   3  199.88   14.50
  14 -14   3  184.68   12.30
  14 -14   3  189.88   15.20
  14 -14  -3  184.08   12.90
  14 -14  -3  178.68   15.20
  14 -14  -3  187.68   14.60
  15 -15   3   53.89    8.00
  15 -15   3   47.40    6.60
  15 -15   3   54.29    4.80
  15 -15   3   47.20    5.70
  15 -15  -3   59.19    8.10
  15 -15  -3   49.70    5.40
  15 -15  -3   59.79    5.70
  15 -15  -3   45.90    6.70
  16 -16   3   35.00    4.10
  16 -16   3   53.59    6.70
  16 -16   3   49.00    7.70
  16 -16   3   40.30    5.60
  16 -16  -3   28.10    4.30
  16 -16  -3   57.89    7.10
  16 -16  -3   37.20    7.20
  17 -17   3   75.29    6.80
  17 -17   3   98.79   10.70
  17 -17   3   65.59    8.10
  17 -17   3   79.39    8.60
  17 -17  -3   84.79   10.30
  17 -17  -3   77.59    8.90
  17 -17  -3   69.09    7.30
  17 -17  -3   82.29    7.90
  18 -18   3    8.60    3.00
  18 -18   3   -0.20    4.20
  18 -18   3    4.70    4.60
  18 -18   3    9.10    5.40
  18 -18  -3    5.10    3.40
  18 -18  -3    4.00    3.80
  18 -18  -3    0.10    5.00
  18 -18  -3    8.80    5.30
  19 -19   3    9.50    5.30
  19 -19   3    7.70    4.40
  19 -19   3    9.90    3.30
  19 -19   3   12.30    4.70
  19 -19  -3    5.90    3.60
  19 -19  -3   10.50    4.20
  19 -19  -3   11.20    5.20
  19 -19  -3   11.10    5.50
  20 -20   3   -3.20    4.10
  20 -20   3   -0.50    3.10
  20 -20   3   -6.00    4.30
  20 -20  -3   -7.30    3.70
  20 -20  -3   -1.60    4.70
  20 -20  -3    1.00    3.20
  21 -21   3    8.90    4.40
  21 -21   3    6.80    4.00
  21 -21   3    7.70    3.30
  21 -21  -3    1.40    3.80
  21 -21  -3   -0.20    4.10
  21 -21  -3   -3.10    3.30
  22 -22   3    3.00    3.00
  22 -22   3    0.70    3.80
  22 -22   3    3.20    3.70
  22 -22  -3    0.20    3.40
  22 -22  -3    3.40    4.00
  22 -22  -3    6.80    3.60
  23 -23   3    2.00    2.60
  23 -23   3    3.00    3.30
  23 -23  -3   -0.70    3.40
  23 -23  -3   -0.30    3.30
  23 -23  -3   -0.60    2.80
  24 -24   3    1.50    2.70
  24 -24  -3    9.90    3.00
   0   0   4    0.60    0.70
  -1   1   4  214.58   13.40
  -2   2   4   69.39    4.80
  -3   3   4  519.65   31.90
  -4   4   4  663.33   40.70
  -5   5   4 1031.10   62.99
  -6   6   4  451.75   27.30
   6  -6   4  422.86   27.70
   6  -6  -4  443.76   27.70
   7  -7   4  410.76   27.70
   7  -7  -4  465.75   27.80
   8  -8   4   55.29    5.50
   8  -8  -4   57.69    5.50
   9  -9   4  300.27   19.90
   9  -9  -4  297.07   19.90
  10 -10   4  164.68   12.70
  10 -10  -4  177.18   12.80
  11 -11   4  420.06   28.30
  11 -11  -4  434.66   28.20
  12 -12   4  126.59   10.70
  12 -12  -4  115.49   10.40
  13 -13   4   58.79    4.10
  13 -13   4   55.39    7.40
  13 -13  -4   49.00    6.20
  13 -13  -4   47.30    6.80
  13 -13  -4   44.90    5.10
  14 -14   4  108.99   11.10
  14 -14   4  127.69    8.20
  14 -14   4  105.09   11.00
  14 -14  -4  109.69   11.20
  14 -14  -4  123.69   10.80
  14 -14  -4  117.49    8.90
  15 -15   4   10.30    3.60
  15 -15   4    2.10    4.70
  15 -15   4    5.40    1.80
  15 -15   4   14.20    4.60
  15 -15  -4    1.90    2.50
  15 -15  -4    8.10    2.80
  15 -15  -4    7.00    4.50
  15 -15  -4    9.40    4.70
  16 -16   4   15.90    5.80
  16 -16   4   16.20    2.80
  16 -16   4   16.70    4.30
  16 -16   4   27.10    5.30
  16 -16  -4   18.10    5.90
  16 -16  -4   20.80    3.90
  16 -16  -4   19.00    5.70
  16 -16  -4   11.90    3.30
  17 -17   4   38.20    6.10
  17 -17   4   26.10    3.80
  17 -17   4   26.10    6.90
  17 -17   4   33.90    5.40
  17 -17  -4   18.90    4.20
  17 -17  -4   17.70    6.40
  17 -17  -4   36.70    5.00
  17 -17  -4   46.90    7.00
  18 -18   4   27.80    5.60
  18 -18   4   19.20    3.60
  18 -18   4   32.90    7.20
  18 -18   4   25.30    5.30
  18 -18  -4   22.40    6.10
  18 -18  -4   23.90    6.10
  18 -18  -4   15.60    4.20
  18 -18  -4   24.10    4.50
  19 -19   4   22.50    6.10
  19 -19   4    7.40    4.40
  19 -19   4    6.80    3.20
  19 -19   4    7.60    4.50
  19 -19  -4    7.00    4.00
  19 -19  -4    3.30    4.80
  19 -19  -4   -1.20    3.30
  19 -19  -4   11.80    5.30
  20 -20   4   -0.10    4.10
  20 -20   4   -3.00    3.00
  20 -20   4   -3.00    4.20
  20 -20  -4   -3.00    3.20
  20 -20  -4    5.20    4.60
  20 -20  -4   -3.60    3.50
  21 -21   4   13.50    3.50
  21 -21   4   10.50    4.10
  21 -21   4   14.10    4.60
  21 -21  -4    8.40    4.20
  21 -21  -4    9.70    4.50
  21 -21  -4    7.70    3.80
  22 -22   4    9.00    3.90
  22 -22   4    5.60    3.20
  22 -22   4   -0.10    3.70
  22 -22  -4    0.40    3.90
  22 -22  -4    2.00    3.80
  22 -22  -4    3.30    3.50
  23 -23   4    1.70    2.50
  23 -23   4    9.00    3.40
  23 -23  -4    6.90    3.60
  23 -23  -4    9.40    3.00
  24 -24   4    1.60    3.90
  24 -24  -4    1.60    2.80
   0   0   5    1.40    0.80
  -1   1   5 2461.65  149.29
  -2   2   5 1118.19   68.09
  -3   3   5 1196.78   72.99
  -4   4   5  417.26   25.90
  -5   5   5  457.55   28.40
   6  -6   5  686.03   42.30
  -6   6   5  678.73   41.90
   6  -6  -5  677.43   42.20
   7  -7   5  102.19    7.80
   7  -7  -5  104.29    7.70
   8  -8   5  208.68   13.60
   8  -8  -5  181.78   13.40
   9  -9   5   82.19    7.40
   9  -9  -5   84.19    7.20
  10 -10   5  303.77   19.80
  10 -10  -5  273.97   19.50
  11 -11   5   94.29    8.70
  11 -11  -5   94.49    8.50
  12 -12   5   25.60    5.20
  12 -12  -5   26.90    4.80
  13 -13   5   22.40    5.00
  13 -13  -5   13.10    4.20
  13 -13  -5   10.20    2.60
  13 -13  -5   15.60    4.30
  14 -14   5   90.69    7.00
  14 -14   5   93.89   10.10
  14 -14   5  109.19   10.10
  14 -14  -5  125.19   10.10
  14 -14  -5  103.69    8.10
  14 -14  -5   97.09   10.50
  15 -15   5   61.29    7.30
  15 -15   5   71.09    7.80
  15 -15   5   67.89    5.50
  15 -15   5   58.69    8.50
  15 -15  -5   71.19    6.50
  15 -15  -5   67.59    7.90
  15 -15  -5   85.09    9.30
  15 -15  -5   70.69    6.60
  16 -16   5    2.30    2.10
  16 -16   5    3.80    4.40
  16 -16   5    4.60    3.70
  16 -16   5    7.50    5.00
  16 -16  -5   -3.80    4.40
  16 -16  -5   -2.30    2.70
  16 -16  -5    3.50    2.90
  16 -16  -5    8.20    4.80
  17 -17   5   14.90    5.00
  17 -17   5   10.40    2.60
  17 -17   5    4.70    4.00
  17 -17   5   15.40    5.80
  17 -17  -5   -1.60    3.20
  17 -17  -5    6.00    5.10
  17 -17  -5    3.70    5.10
  17 -17  -5    6.10    3.60
  18 -18   5   26.60    6.60
  18 -18   5   31.60    5.60
  18 -18   5   23.50    4.00
  18 -18   5   43.30    6.10
  18 -18  -5   44.10    6.90
  18 -18  -5   36.10    7.20
  18 -18  -5   23.80    4.60
  18 -18  -5   36.80    5.20
  19 -19   5   52.29    5.90
  19 -19   5   39.80    6.30
  19 -19   5   48.20    8.00
  19 -19   5   32.30    5.90
  19 -19  -5   57.19    6.80
  19 -19  -5   48.10    5.70
  19 -19  -5   60.39    8.50
  19 -19  -5   49.10    7.20
  20 -20   5    6.00    4.20
  20 -20   5    5.60    4.40
  20 -20   5   13.70    3.60
  20 -20  -5    6.80    3.90
  20 -20  -5    9.80    4.70
  20 -20  -5    4.80    3.60
  21 -21   5    5.10    4.00
  21 -21   5    6.00    3.20
  21 -21   5   13.50    4.50
  21 -21  -5    4.60    4.10
  21 -21  -5   -0.70    3.60
  21 -21  -5    4.00    4.30
  22 -22   5    0.10    2.90
  22 -22   5   -0.70    3.70
  22 -22  -5    5.10    3.50
  22 -22  -5    3.50    4.40
  22 -22  -5   -1.90    3.70
  23 -23   5   -0.10    2.30
  23 -23   5   -1.50    3.00
  23 -23  -5   -3.20    3.40
  23 -23  -5    2.30    2.70
  24 -24  -5   11.20    4.70
   0   0   6 9999.00  604.84
  -1   1   6 4867.31  294.77
  -2   2   6 2609.04  158.28
  -3   3   6 1988.00  120.89
  -4   4   6  150.18   10.00
  -5   5   6   20.60    2.40
  -6   6   6  247.78   14.90
   6  -6   6  237.58   15.20
   6  -6  -6  203.78   14.90
   7  -7   6   43.60    4.80
   7  -7  -6   50.99    4.70
   8  -8   6  122.89    9.70
   8  -8  -6  137.39    9.70
   9  -9   6  480.45   32.10
   9  -9  -6  521.05   32.10
  10 -10   6   19.80    4.00
  10 -10  -6   26.40    4.30
  11 -11   6   29.70    4.80
  11 -11  -6   29.80    4.60
  12 -12   6   63.29    7.60
  12 -12  -6   71.99    7.80
  13 -13   6    9.60    1.40
  13 -13   6    6.20    4.00
  13 -13   6   14.50    4.70
  13 -13  -6    3.80    3.70
  13 -13  -6    6.10    2.60
  13 -13  -6   -2.00    3.40
  14 -14   6  104.69    7.30
  14 -14   6  113.79   10.60
  14 -14   6   98.59    9.40
  14 -14   6  113.39   10.90
  14 -14  -6  106.19    8.50
  14 -14  -6  113.99   10.20
  14 -14  -6  106.79    8.30
  14 -14  -6  106.79   10.80
  15 -15   6    3.80    4.40
  15 -15   6    3.00    4.60
  15 -15   6    7.50    3.80
  15 -15  -6    2.70    4.30
  15 -15  -6    2.70    2.70
  15 -15  -6    9.50    4.70
  15 -15  -6    2.20    2.60
  16 -16   6   21.10    6.10
  16 -16   6   23.10    3.00
  16 -16   6   24.10    4.80
  16 -16   6   17.90    5.40
  16 -16  -6   26.30    4.00
  16 -16  -6   11.80    3.70
  16 -16  -6   25.70    5.70
  16 -16  -6   18.70    5.70
  17 -17   6   57.29    7.50
  17 -17   6   52.09    8.90
  17 -17   6   69.09    6.10
  17 -17   6   60.09    7.30
  17 -17  -6   83.09    7.10
  17 -17  -6   67.29    9.00
  17 -17  -6   52.59    6.50
  17 -17  -6   69.89    8.40
  18 -18   6   25.80    5.40
  18 -18   6   22.50    3.60
  18 -18   6   33.30    5.70
  18 -18   6   27.10    6.40
  18 -18  -6   22.30    4.50
  18 -18  -6   28.70    6.10
  18 -18  -6   10.80    4.10
  18 -18  -6   18.20    6.10
  19 -19   6   24.90    5.10
  19 -19   6   18.70    8.70
  19 -19   6   13.50    5.00
  19 -19   6   20.30    3.60
  19 -19  -6   22.70    4.50
  19 -19  -6   17.30    5.40
  19 -19  -6    7.30    3.70
  20 -20   6    6.60    4.20
  20 -20   6    5.80    3.20
  20 -20   6    3.60    4.00
  20 -20  -6    4.40    4.60
  20 -20  -6    7.70    3.70
  20 -20  -6   11.50    4.00
  21 -21   6   -0.40    3.90
  21 -21   6    2.40    2.90
  21 -21   6    1.90    3.80
  21 -21  -6   -3.80    4.10
  21 -21  -6    1.60    4.30
  21 -21  -6    2.80    3.60
  22 -22   6    5.50    3.00
  22 -22   6    1.80    3.60
  22 -22  -6    2.40    3.40
  22 -22  -6   -3.80    3.80
  22 -22  -6    2.20    4.70
  23 -23   6   12.90    2.70
  23 -23   6   20.30    3.60
  23 -23  -6   17.90    4.30
  23 -23  -6   12.60    3.90
   0   0   7   -0.60    1.00
  -1   1   7 1337.87   81.49
  -2   2   7 1387.06   84.59
  -3   3   7 2402.96  145.99
  -4   4   7  123.59    8.50
  -5   5   7  180.98   12.00
  -6   6   7  928.21   57.49
   6  -6   7  930.91   57.69
   6  -6  -7  947.61   57.59
   7  -7   7  284.27   19.30
   7  -7  -7  306.17   19.30
   8  -8   7  140.79    9.90
   8  -8  -7  124.29    9.70
   9  -9   7  210.88   14.40
   9  -9  -7  196.28   14.20
  10 -10   7   44.20    5.80
  10 -10  -7   46.40    5.60
  11 -11   7  123.29   10.00
  11 -11  -7  106.49    9.70
  12 -12   7   25.60    4.90
  12 -12  -7   30.50    5.10
  13 -13   7   98.39    6.80
  13 -13   7   89.09    9.80
  13 -13   7   85.89    9.90
  13 -13  -7  119.59    9.70
  13 -13  -7  105.09   10.00
  13 -13  -7  122.69    8.50
  14 -14   7    1.90    4.30
  14 -14   7   12.70    1.80
  14 -14   7   18.10    4.30
  14 -14   7   16.90    4.70
  14 -14  -7   12.30    2.90
  14 -14  -7   11.50    4.40
  14 -14  -7   11.80    4.60
  14 -14  -7    6.50    2.80
  15 -15   7  150.98   13.30
  15 -15   7  151.28   14.10
  15 -15   7  142.09   12.70
  15 -15   7  165.48   10.80
  15 -15  -7  165.38   12.20
  15 -15  -7  178.88   14.20
  15 -15  -7  163.28   11.60
  15 -15  -7  171.18   13.80
  16 -16   7  195.08   14.20
  16 -16   7  160.48   14.90
  16 -16   7  178.28   13.50
  16 -16   7  157.78   11.40
  16 -16  -7  196.28   14.60
  16 -16  -7  126.89   12.50
  16 -16  -7  164.08   15.00
  16 -16  -7  180.98   12.30
  17 -17   7    5.30    5.20
  17 -17   7    7.20    4.40
  17 -17   7    8.80    4.70
  17 -17   7    9.30    2.60
  17 -17  -7    9.90    5.10
  17 -17  -7    7.70    3.70
  17 -17  -7    8.00    5.10
  17 -17  -7    6.70    3.30
  18 -18   7   16.20    4.90
  18 -18   7   14.00    3.10
  18 -18   7   16.80    4.80
  18 -18   7   15.20    5.90
  18 -18  -7   20.70    4.20
  18 -18  -7   25.20    6.20
  18 -18  -7   15.60    3.90
  18 -18  -7   22.00    5.60
  19 -19   7   15.40    4.90
  19 -19   7   16.30    4.80
  19 -19   7   17.70    3.60
  19 -19  -7   17.60    4.10
  19 -19  -7   26.60    5.90
  19 -19  -7   28.50    4.50
  20 -20   7   19.40    3.40
  20 -20   7    9.40    4.30
  20 -20   7    1.20    4.30
  20 -20  -7    5.70    3.70
  20 -20  -7    6.60    4.60
  20 -20  -7    8.60    3.70
  21 -21   7   19.10    4.40
  21 -21  -7   14.50    4.50
  21 -21  -7    3.70    4.30
  22 -22   7   14.90    3.10
  22 -22   7   10.10    3.70
  22 -22  -7   10.70    3.70
  22 -22  -7    7.50    5.10
  23 -23   7    4.40    2.90
  23 -23  -7    3.10    3.50
   0   0   8   -0.60    1.20
  -1   1   8 1084.09   66.19
  -2   2   8  491.95   30.60
  -3   3   8  714.13   44.00
  -4   4   8  253.67   16.40
  -5   5   8   18.10    2.60
  -6   6   8 1092.89   66.29
   6  -6   8 1095.99   66.49
   6  -6  -8 1049.79   66.29
   7  -7   8  736.53   45.10
   7  -7  -8  709.53   45.00
   8  -8   8   70.89    6.60
   8  -8  -8   75.69    6.40
   9  -9   8   53.39    5.50
   9  -9  -8   40.90    5.10
  10 -10   8  282.47   19.90
  10 -10  -8  303.27   20.00
  11 -11   8   32.80    4.90
  11 -11  -8   22.70    4.40
  12 -12   8   35.80    5.90
  12 -12  -8   42.20    5.30
  12 -12  -8   37.90    5.70
  13 -13   8    0.40    4.30
  13 -13   8    8.10    4.30
  13 -13   8    9.10    1.20
  13 -13  -8    9.00    4.30
  13 -13  -8   12.40    3.70
  13 -13  -8    3.20    3.70
  14 -14   8   59.09    7.20
  14 -14   8   57.99    4.30
  14 -14   8   51.09    7.60
  14 -14   8   51.79    6.70
  14 -14  -8   54.29    6.20
  14 -14  -8   58.79    7.80
  14 -14  -8   54.99    6.80
  14 -14  -8   57.29    5.60
  15 -15   8   37.30    6.40
  15 -15   8   45.70    3.90
  15 -15   8   35.60    5.90
  15 -15   8   46.40    7.30
  15 -15  -8   37.00    6.80
  15 -15  -8   32.50    6.00
  15 -15  -8   26.10    4.70
  15 -15  -8   43.80    5.10
  16 -16   8   30.30    5.40
  16 -16   8   24.40    6.60
  16 -16   8   33.50    3.80
  16 -16   8   23.10    5.40
  16 -16  -8   19.60    4.50
  16 -16  -8   29.00    4.10
  16 -16  -8   22.50    6.10
  16 -16  -8   26.80    6.10
  17 -17   8    3.80    4.40
  17 -17   8    9.90    4.70
  17 -17   8   -1.50    2.20
  17 -17   8   -1.80    4.70
  17 -17  -8    4.30    4.80
  17 -17  -8    6.60    3.20
  17 -17  -8   -3.80    3.80
  17 -17  -8    5.20    4.90
  18 -18   8    8.80    2.80
  18 -18   8    5.40    4.50
  18 -18   8    6.30    4.70
  18 -18   8    6.10    5.20
  18 -18  -8    4.20    4.80
  18 -18  -8    7.60    5.20
  18 -18  -8    1.60    3.10
  19 -19   8   -3.70    4.30
  19 -19   8    3.20    2.70
  19 -19   8    0.00    4.10
  19 -19  -8   -3.00    3.00
  19 -19  -8   -4.50    4.40
  20 -20   8    4.30    4.10
  20 -20   8    2.30    3.80
  20 -20   8   -0.80    2.60
  20 -20  -8   -5.50    4.00
  20 -20  -8    0.80    3.40
  21 -21   8    2.00    3.70
  21 -21   8   -0.70    2.60
  21 -21  -8    2.90    3.80
  21 -21  -8   -0.10    4.10
  22 -22   8    9.60    3.50
  22 -22   8    5.00    2.60
  22 -22  -8    7.30    4.60
  22 -22  -8   14.30    3.70
  23 -23   8    3.50    2.80
  23 -23  -8    2.60    3.30
   0   0   9    1.00    1.20
  -1   1   9   71.09    5.40
  -2   2   9  415.26   26.00
  -3   3   9   93.29    6.80
  -4   4   9 1776.32  108.39
  -5   5   9  637.24   39.70
   6  -6   9  121.09    8.80
  -6   6   9  120.29    8.60
   7  -7   9  141.39   11.20
   7  -7  -9  181.38   11.40
   8  -8   9  104.69    9.10
   8  -8  -9  140.09    9.40
   9  -9   9   77.39    6.90
   9  -9  -9   70.09    6.70
  10 -10   9   46.50    6.00
  10 -10  -9   48.60    6.00
  11 -11   9   59.49    7.00
  11 -11  -9   67.19    7.10
  12 -12   9   19.70    4.50
  12 -12  -9   29.10    4.60
  12 -12  -9   21.80    4.90
  13 -13   9   30.00    5.80
  13 -13   9   32.10    5.70
  13 -13  -9   37.30    6.10
  13 -13  -9   36.70    5.50
  14 -14   9   72.99    9.60
  14 -14   9   89.79    9.20
  14 -14   9   89.49    6.20
  14 -14   9  106.99    9.90
  14 -14  -9   78.29    9.60
  14 -14  -9   93.39    7.40
  14 -14  -9   90.09    9.30
  15 -15   9   26.50    5.60
  15 -15   9   30.80    3.40
  15 -15   9   37.10    5.70
  15 -15   9   28.70    6.30
  15 -15  -9   31.30    4.20
  15 -15  -9   27.70    5.50
  15 -15  -9   23.00    6.10
  16 -16   9   13.10    5.10
  16 -16   9   24.20    2.90
  16 -16   9   25.80    5.70
  16 -16   9   18.00    5.80
  16 -16  -9   18.90    3.60
  16 -16  -9   14.20    5.40
  16 -16  -9   15.80    5.30
  17 -17   9   10.00    5.50
  17 -17   9    6.40    2.50
  17 -17   9    9.60    4.50
  17 -17   9   -1.30    4.80
  17 -17  -9    3.00    3.00
  17 -17  -9    0.90    4.60
  18 -18   9    9.50    5.30
  18 -18   9   20.70    4.90
  18 -18   9   15.60    6.00
  18 -18   9   13.90    3.20
  18 -18  -9   20.70    3.90
  18 -18  -9   12.50    5.20
  19 -19   9   -0.60    4.30
  19 -19   9    3.20    2.70
  19 -19   9    4.70    4.10
  19 -19  -9    0.80    4.60
  19 -19  -9    5.00    3.30
  20 -20   9    6.40    2.80
  20 -20   9    2.70    3.80
  20 -20  -9    5.30    3.60
  20 -20  -9    3.10    4.10
  21 -21   9   25.70    3.50
  21 -21   9   20.80    4.40
  21 -21  -9   29.60    5.00
  21 -21  -9   29.30    5.10
  22 -22   9    6.00    3.20
  22 -22   9    5.50    2.20
  22 -22  -9    5.30    3.20
  22 -22  -9    8.00    4.40
  23 -23  -9    1.00    3.10
   0   0  10   -1.20    1.20
   1  -1  10  277.07   17.40
  -1   1  10  272.87   17.60
  -2   2  10  142.59    9.70
  -3   3  10  104.19    7.60
  -4   4  10  374.26   23.80
  -5   5  10  174.18   11.90
  -6   6  10   18.10    2.80
   6  -6  10   26.20    4.20
   7  -7  10   50.29    5.00
   8  -8  10  123.29    9.50
   9  -9  10   20.00    3.80
  10 -10  10   46.30    5.70
  11 -11  10   27.20    4.70
  11 -11 -10   32.70    4.80
  11 -11 -10   32.70    7.20
  12 -12  10  155.28   13.00
  12 -12  10  156.28   13.20
  12 -12 -10  167.98   16.80
  12 -12 -10  175.68   12.80
  13 -13  10   20.00    5.50
  13 -13  10   18.40    5.20
  13 -13  10   31.00    5.80
  13 -13 -10   32.10    5.20
  13 -13 -10   35.60    3.90
  14 -14  10   32.60    6.50
  14 -14  10   53.99    6.80
  14 -14  10   41.20    6.60
  14 -14 -10   39.00    5.90
  14 -14 -10   49.50    5.20
  15 -15  10    6.30    5.10
  15 -15  10    8.40    5.30
  15 -15  10    8.50    4.70
  15 -15  10    8.20    2.00
  15 -15 -10   11.00    4.70
  15 -15 -10   12.00    3.10
  16 -16  10   37.00    6.20
  16 -16  10   46.60    4.60
  16 -16  10   45.30    7.70
  16 -16  10   27.10    6.60
  16 -16 -10   53.99    5.50
  16 -16 -10   41.90    6.40
  17 -17  10    3.20    5.30
  17 -17  10    3.10    2.50
  17 -17  10    7.90    4.70
  17 -17  10    2.20    5.00
  17 -17 -10   11.70    3.20
  17 -17 -10   -0.10    4.40
  18 -18  10   13.40    4.90
  18 -18  10   18.00    3.10
  18 -18  10   14.00    4.70
  18 -18 -10   10.50    4.90
  18 -18 -10   15.10    3.60
  19 -19  10    5.50    4.30
  19 -19  10    4.70    2.60
  19 -19 -10   10.40    4.80
  19 -19 -10    5.30    3.30
  20 -20  10    3.30    3.60
  20 -20  10    2.00    2.50
  20 -20 -10   -1.20    4.00
  20 -20 -10    2.80    3.90
  21 -21  10   10.50    2.50
  21 -21  10   16.30    3.90
  21 -21 -10   12.40    4.00
  21 -21 -10    5.30    4.50
  22 -22  10    0.20    2.90
  22 -22 -10    0.40    3.80
  22 -22 -10   -0.20    2.90
   0   0  11    0.70    1.30
  -1   1  11  570.64   35.90
   1  -1  11  583.34   35.70
  -2   2  11  175.58   11.80
  -3   3  11  362.16   23.10
  -4   4  11   49.10    4.70
  -5   5  11   70.39    5.90
   9  -9  11   72.39    7.50
  10 -10  11    3.90    2.90
  11 -11  11   66.09    7.40
  11 -11 -11   63.99    7.30
  12 -12  11    6.10    3.70
  12 -12  11   -7.40    4.00
  12 -12 -11   -1.50    3.30
  13 -13  11   17.90    4.70
  13 -13  11    6.10    5.10
  13 -13  11   17.40    4.90
  13 -13 -11    9.90    4.20
  13 -13 -11   19.10    3.20
  14 -14  11   27.20    5.60
  14 -14  11   24.90    6.00
  14 -14  11   21.00    5.80
  14 -14 -11   24.60    5.10
  14 -14 -11   31.00    3.80
  15 -15  11   20.50    5.90
  15 -15  11    8.10    5.40
  15 -15  11   43.80    6.20
  15 -15 -11   26.70    5.20
  15 -15 -11   19.30    3.50
  16 -16  11   10.10    5.30
  16 -16  11   17.40    5.20
  16 -16  11   17.50    2.70
  16 -16 -11   16.90    3.30
  16 -16 -11   13.40    4.90
  17 -17  11    6.80    2.50
  17 -17  11    2.30    4.80
  17 -17  11    3.70    4.50
  17 -17 -11    8.20    3.00
  17 -17 -11    1.90    4.50
  18 -18  11   67.39    6.40
  18 -18  11   80.49    8.70
  18 -18  11   61.09    9.50
  18 -18 -11   81.79    9.00
  18 -18 -11   81.59    7.20
  19 -19  11   -0.40    3.70
  19 -19  11    2.40    2.60
  19 -19 -11    5.30    4.20
  19 -19 -11    1.70    3.10
  20 -20  11   10.90    2.60
  20 -20  11   11.00    3.90
  20 -20 -11   13.30    4.30
  20 -20 -11    9.80    4.90
  21 -21  11    7.70    3.50
  21 -21  11    3.70    2.00
  21 -21 -11    7.20    3.70
  21 -21 -11   18.90    5.50
  22 -22  11    5.60    2.80
  22 -22 -11    8.90    3.70
  22 -22 -11    2.10    3.00
   0   0  12  844.52   52.09
   1  -1  12  839.22   49.99
  -1   1  12  784.32   50.19
  -2   2  12 1021.80   62.99
  -3   3  12  480.85   30.40
  -4   4  12    0.40    1.70
  -5   5  12   55.89    5.30
  10 -10 -12  356.06   23.80
  11 -11  12   38.20    5.80
  11 -11 -12   43.80    5.50
  12 -12  12    0.40    4.20
  12 -12 -12    5.10    3.20
  12 -12 -12    5.20    3.60
  13 -13  12   17.40    5.30
  13 -13  12   24.90    5.90
  13 -13 -12   24.20    4.70
  13 -13 -12   28.20    3.60
  14 -14  12   52.19    7.10
  14 -14  12   55.39    7.40
  14 -14 -12   39.60    6.20
  14 -14 -12   54.79    5.50
  15 -15  12   37.30    6.60
  15 -15  12   31.70    6.40
  15 -15 -12   34.00    5.90
  15 -15 -12   38.60    4.50
  16 -16  12   57.29    7.90
  16 -16  12   64.39    7.80
  16 -16 -12   53.19    7.20
  16 -16 -12   74.49    6.40
  17 -17  12    2.40    4.60
  17 -17  12    7.20    2.40
  17 -17  12   -1.30    6.50
  17 -17 -12    2.50    4.60
  17 -17 -12    3.50    2.70
  18 -18  12    5.60    4.30
  18 -18  12    4.60    2.50
  18 -18 -12    2.80    2.90
  18 -18 -12    7.70    4.30
  19 -19  12   10.70    4.30
  19 -19  12    7.30    2.50
  19 -19 -12    8.90    4.30
  19 -19 -12   10.10    3.60
  20 -20  12   -1.30    3.40
  20 -20 -12    3.30    4.30
  20 -20 -12    6.10    3.90
  21 -21  12    6.90    3.30
  21 -21 -12   16.50    4.00
  21 -21 -12   14.50    5.80
  22 -22 -12    2.70    3.30
   0   0  13   -0.70    1.40
  -1   1  13   50.29    4.70
   1  -1  13   50.79    4.40
   2  -2  13   50.79    4.40
  -2   2  13   52.69    5.00
  -3   3  13  305.37   20.00
  -4   4  13   98.49    7.70
  -5   5  13  170.28   12.00
  10 -10 -13    1.50    3.40
  11 -11  13    2.10    4.00
  11 -11 -13   -2.10    3.20
  12 -12  13   74.79    8.80
  12 -12  13   53.99   10.00
  12 -12 -13   70.89    7.60
  12 -12 -13   61.59    5.90
  13 -13  13  166.58   13.80
  13 -13  13  147.79   14.10
  13 -13 -13  160.88   13.00
  13 -13 -13  166.58   11.50
  14 -14  13   21.50    5.80
  14 -14  13   18.00    5.90
  14 -14 -13   29.80    5.40
  14 -14 -13   29.40    3.80
  15 -15  13   13.00    5.80
  15 -15  13   15.90    6.00
  15 -15 -13   13.00    4.60
  15 -15 -13   22.30    3.50
  16 -16  13   13.00    5.40
  16 -16 -13   10.50    4.60
  16 -16 -13   16.60    3.20
  17 -17  13   16.10    5.20
  17 -17 -13   17.50    5.00
  17 -17 -13   24.70    3.80
  18 -18  13    5.30    4.30
  18 -18 -13    2.20    2.80
  18 -18 -13   -3.60    3.60
  19 -19  13    2.10    3.80
  19 -19 -13    3.20    3.90
  19 -19 -13   10.20    3.80
  20 -20  13    0.40    3.30
  20 -20 -13    4.30    4.20
  20 -20 -13    2.40    3.80
  21 -21  13   -1.60    3.20
  21 -21 -13   -1.60    2.90
  21 -21 -13    4.00    4.20
   0   0  14   -0.40    1.50
  -1   1  14  133.99    9.70
   1  -1  14  138.49    9.50
   2  -2  14  153.18   10.20
   2  -2  14  141.59    9.70
  -2   2  14  153.48   10.70
  -3   3  14  478.85   30.50
  -4   4  14  335.77   22.00
  -5   5  14  146.19   10.70
   9  -9 -14   35.80    5.30
  10 -10  14   38.40    5.70
  10 -10  14   39.80    4.30
  10 -10 -14   48.10    5.60
  11 -11  14   37.00    5.80
  11 -11 -14   38.20    5.60
  11 -11 -14   43.80    5.60
  12 -12  14  106.09   10.70
  12 -12 -14   96.39    7.90
  12 -12 -14  100.09    9.40
  13 -13  14   56.99    8.50
  13 -13 -14   75.29    6.40
  13 -13 -14   66.19    8.20
  14 -14  14   10.10    7.20
  14 -14  14   13.60    6.30
  14 -14 -14    7.20    4.40
  14 -14 -14    6.80    2.80
  15 -15  14   14.70    5.60
  15 -15 -14   13.90    4.50
  15 -15 -14    9.10    2.80
  16 -16  14   53.79    7.10
  16 -16 -14   53.19    5.50
  16 -16 -14   45.60    6.50
  17 -17  14   13.20    4.90
  17 -17 -14    8.40    4.40
  17 -17 -14   11.20    3.10
  18 -18  14   -1.40    4.10
  18 -18 -14    5.90    3.10
  18 -18 -14    3.10    3.90
  19 -19  14   -1.00    3.50
  19 -19 -14    1.60    3.90
  19 -19 -14    6.60    4.70
  20 -20 -14    6.90    3.90
  20 -20 -14   20.40    4.80
  21 -21 -14    2.40    3.50
  21 -21 -14    3.40    2.90
   0   0  15   -2.60    1.50
  -1   1  15   41.90    4.50
   1  -1  15   37.60    4.20
   1  -1  15   42.30    3.70
   2  -2  15  149.29   10.40
  -2   2  15  152.68   10.90
  -3   3  15   14.80    3.10
  -4   4  15  182.08   12.90
  -5   5  15  179.78   13.40
   8  -8  15  102.19    8.50
   8  -8 -15  134.09   10.80
   9  -9  15   44.90    5.20
   9  -9  15   46.30    5.90
   9  -9 -15   50.69    6.10
  10 -10  15    7.80    2.60
  10 -10  15   11.90    4.40
  10 -10 -15   11.70    4.00
  11 -11  15   42.30    6.60
  11 -11 -15   46.80    5.80
  11 -11 -15   44.70    6.40
  12 -12  15   76.19    9.70
  12 -12 -15   72.79    8.40
  12 -12 -15   70.49    6.50
  13 -13  15   30.80    9.40
  13 -13 -15   29.30    5.40
  13 -13 -15   41.40    4.70
  14 -14 -15   32.70    4.10
  14 -14 -15   28.80    5.50
  15 -15 -15    6.40    2.70
  15 -15 -15    1.60    4.10
  16 -16  15   15.10    8.20
  16 -16 -15   29.10    5.30
  16 -16 -15   30.40    3.90
  17 -17 -15   -5.20    3.60
  17 -17 -15   -1.10    2.50
  18 -18 -15   10.30    4.20
  18 -18 -15   15.00    3.60
  19 -19 -15    3.40    3.90
  19 -19 -15    5.30    4.50
  20 -20 -15    7.70    5.60
  20 -20 -15   -2.90    3.40
  21 -21 -15    2.80    3.10
   0   0  16   -3.00    1.60
   0   0  16   -0.40    1.10
  -1   1  16  448.46   28.00
   1  -1  16  415.26   27.30
   1  -1  16  441.66   27.70
  -2   2  16  171.18   12.40
   2  -2  16  175.38   11.90
  -3   3  16  465.55   30.00
  -4   4  16   15.80    3.00
   7  -7  16  192.38   13.50
   7  -7 -16  214.88   15.80
   8  -8  16  145.09   12.00
   8  -8  16  145.69   10.70
   8  -8 -16  169.48   13.00
   9  -9  16   11.90    4.20
   9  -9  16    7.50    2.50
   9  -9 -16   16.80    4.50
  10 -10  16    7.20    2.50
  10 -10  16    8.80    4.80
  10 -10 -16    6.40    3.90
  11 -11  16   23.60    3.40
  11 -11  16    0.00    6.00
  11 -11 -16   22.30    4.60
  12 -12 -16  156.98   12.70
  13 -13 -16  108.59    8.30
  13 -13 -16  101.99   10.00
  14 -14 -16   15.70    3.00
  14 -14 -16   14.40    4.60
  15 -15 -16   51.59    6.30
  15 -15 -16   45.70    5.20
  16 -16 -16   27.00    3.70
  16 -16 -16   24.20    4.90
  17 -17 -16   12.30    3.20
  17 -17 -16    6.10    4.00
  18 -18 -16   22.30    5.00
  18 -18 -16   37.20    4.70
  19 -19 -16    0.30    3.60
  19 -19 -16   12.30    4.10
  20 -20 -16    6.20    3.30
   0   0  17   -1.40    1.70
   0   0  17   -0.20    1.30
   1  -1  17   72.59    6.40
  -1   1  17   75.59    6.80
  -1   1  17   79.59    6.40
   1  -1  17   79.69    6.00
   2  -2  17   90.69    7.10
  -2   2  17   90.19    7.60
  -3   3  17  293.07   19.50
   3  -3  17  286.07   18.70
  -4   4  17   48.60    5.40
   5  -5  17   51.29    5.10
   6  -6  17   38.50    4.00
   6  -6 -17   29.00    6.00
   7  -7  17   32.70    5.00
   7  -7  17   33.90    3.90
   7  -7 -17   31.80    5.90
   8  -8  17   92.59    7.80
   8  -8  17  103.79    9.60
   8  -8 -17  106.79   10.10
   9  -9  17   45.00    6.80
   9  -9  17   43.20    5.10
   9  -9 -17   51.59    6.40
 -10  10  17   25.30    4.00
  10 -10  17   17.90    3.20
  10 -10  17   19.70    7.20
  10 -10 -17   18.40    4.70
  11 -11  17   29.10    3.90
  11 -11 -17   37.60    5.60
  12 -12 -17   29.30    5.20
  13 -13 -17    8.40    4.00
  14 -14 -17    8.90    4.30
  14 -14 -17   11.90    4.70
  15 -15 -17   48.20    5.80
  15 -15 -17   49.30    6.20
  16 -16 -17   -2.60    3.50
  16 -16 -17    1.90    2.50
  17 -17 -17   -0.40    3.10
  17 -17 -17    4.30    3.70
  18 -18 -17   -3.10    3.60
  19 -19 -17    6.50    3.90
  20 -20 -17   12.20    3.40
   0   0  18  514.25   32.80
   0   0  18  512.95   32.40
   1  -1  18   35.40    5.00
  -1   1  18   37.00    4.50
  -1   1  18   34.40    4.10
   1  -1  18   38.30    3.90
   1  -1  18   38.20    4.30
   2  -2  18  474.45   30.60
  -2   2  18  489.05   31.30
   2  -2  18  479.45   30.80
  -2   2  18  502.45   31.20
   3  -3  18   50.79    5.30
   3  -3  18   56.59    5.00
  -3   3  18   53.29    5.70
  -3   3  18   54.59    5.40
  -4   4  18  239.48   16.80
  -4   4  18  222.08   15.80
  -4   4  18  259.97   16.70
   4  -4  18  238.08   15.90
  -5   5  18  108.39    8.90
   5  -5  18  132.09    9.30
   5  -5  18  125.09   10.40
  -5   5  18  137.09   10.00
   6  -6  18  138.99   11.30
   6  -6  18  141.19   10.10
  -6   6  18  146.79   11.10
   6  -6 -18  123.89   12.70
   7  -7  18    4.80    2.30
   7  -7  18    7.60    3.60
  -7   7  18    6.20    2.80
   7  -7 -18   10.60    4.80
   8  -8  18   33.00    5.60
   8  -8  18   31.80    3.90
  -8   8  18   28.10    5.10
   8  -8 -18   36.20    5.80
  -9   9  18   12.60    2.50
   9  -9  18   13.90    2.90
   9  -9  18   13.00    6.30
   9  -9 -18   19.60    4.90
 -10  10  18   29.70    3.50
  10 -10  18   27.60    3.70
  10 -10 -18   27.00    5.30
  11 -11  18   88.99    7.70
  11 -11 -18  102.19    9.70
  12 -12  18    4.90    2.70
  12 -12 -18    1.00    3.80
  13 -13 -18   43.50    5.80
  14 -14 -18    9.80    4.40
  15 -15 -18   29.20    5.10
  16 -16 -18    2.40    3.70
  17 -17 -18   10.90    4.40
  18 -18 -18    1.70    3.50
  19 -19 -18    8.90    3.50
   0   0  19    0.30    1.50
   0   0  19    0.20    1.70
   0   0  19   -2.30    1.70
   0   0  19   -1.40    2.50
   1  -1  19   99.09    7.00
   1  -1  19   89.99    7.30
   1  -1  19   95.39    7.60
  -1   1  19   79.19    7.60
  -1   1  19   97.79    7.40
  -1   1  19   89.89    8.20
   1  -1  19   94.69    8.30
  -1   1  19   87.29    7.20
  -2   2  19   78.29    6.80
  -2   2  19   92.99    8.00
  -2   2  19   79.99    7.40
  -2   2  19   95.99    7.30
   2  -2  19   84.59    6.90
   2  -2  19   82.79    7.00
   2  -2  19   88.69    8.20
   3  -3  19   85.19    6.80
  -3   3  19  101.69    7.60
  -3   3  19   76.59    6.80
   3  -3  19   80.99    6.90
  -3   3  19   75.79    7.50
   3  -3  19  101.79    8.30
  -4   4  19   10.40    2.40
   4  -4  19   16.90    3.90
  -4   4  19   18.40    3.30
   4  -4  19   21.70    3.10
   5  -5  19   11.10    2.60
   5  -5  19   16.70    4.00
  -5   5  19   17.50    3.40
  -5   5  19    8.10    2.20
   6  -6  19  111.29   10.30
   6  -6  19  117.49    9.00
  -6   6  19  123.59   10.00
   6  -6 -19  132.09   12.10
  -7   7  19    8.10    3.30
   7  -7  19   13.90    2.80
   7  -7  19   15.40    4.20
  -7   7  19   17.20    4.00
   7  -7 -19   12.60    5.00
   8  -8  19   26.40    3.60
   8  -8  19   19.40    6.30
  -8   8  19   26.50    3.30
  -8   8  19   23.80    4.60
   8  -8 -19   29.10    5.60
   9  -9  19   15.00    3.00
  -9   9  19   14.50    2.60
   9  -9 -19   11.60    4.70
 -10  10  19    0.50    2.00
  10 -10  19    2.70    2.40
  10 -10 -19    3.90    4.00
  11 -11  19   77.79    7.00
 -11  11  19   82.49    8.50
  11 -11 -19   85.19    9.00
  12 -12  19   17.90    3.20
  12 -12 -19   23.00    4.80
  13 -13 -19   16.80    4.40
  14 -14 -19   23.90    4.90
  15 -15 -19   11.10    4.00
  16 -16 -19   -0.40    3.50
  17 -17 -19    7.70    4.00
  18 -18 -19    4.60    3.80
  19 -19 -19    2.60    2.90
   0   0  20   -3.00    2.50
   0   0  20   -5.00    2.00
   0   0  20   -0.50    1.80
   0   0  20   -3.20    1.60
  -1   1  20   70.69    6.00
   1  -1  20   66.79    6.00
  -1   1  20   55.69    6.30
   1  -1  20   62.79    6.10
  -1   1  20   66.59    7.00
  -1   1  20   64.69    5.90
   1  -1  20   64.89    7.10
   2  -2  20   41.90    4.80
   2  -2  20   25.60    3.60
  -2   2  20   22.80    3.90
  -2   2  20   25.40    3.40
  -2   2  20   29.70    4.30
   2  -2  20   25.00    3.30
  -2   2  20   22.70    3.70
  -3   3  20    6.20    2.00
  -3   3  20    6.80    2.40
  -3   3  20    8.10    2.80
   3  -3  20    9.80    3.50
   3  -3  20    4.30    2.20
   3  -3  20    5.50    2.20
   4  -4  20   95.79    8.00
  -4   4  20  111.09    8.80
   4  -4  20  115.49    9.20
  -4   4  20   97.59    7.90
  -5   5  20   35.40    4.00
  -5   5  20   38.40    5.00
   5  -5  20   37.30    4.30
   5  -5  20   45.90    5.40
  -6   6  20   67.49    6.80
  -6   6  20   59.39    5.60
  -6   6  20   49.10    6.20
   6  -6  20   71.39    6.20
   6  -6  20   64.09    7.60
   6  -6 -20   61.79    8.00
  -7   7  20   10.20    3.20
  -7   7  20    8.30    2.30
   7  -7  20   10.20    4.70
   7  -7  20    6.80    2.60
   7  -7 -20    7.10    5.10
  -8   8  20    2.00    2.00
   8  -8  20    5.00    2.40
  -8   8  20   -0.50    2.90
   8  -8 -20   -0.40    4.20
  -9   9  20   51.39    5.10
   9  -9  20   52.59    5.60
  -9   9  20   50.69    6.50
   9  -9 -20   45.60    6.60
 -10  10  20    5.10    2.20
  10 -10  20    3.60    2.50
  10 -10 -20    8.80    4.40
 -11  11  20   17.70    2.90
  11 -11  20   20.10    3.40
  11 -11 -20   22.10    4.60
  12 -12  20   15.70    3.10
  12 -12 -20   18.20    4.40
  13 -13 -20    5.00    3.70
  14 -14 -20   13.40    4.30
  15 -15 -20   12.70    4.00
  16 -16 -20   12.30    4.40
  17 -17 -20   14.60    4.50
  18 -18 -20   10.30    3.40
   0   0  21   -2.00    1.80
   0   0  21   -2.00    2.70
   0   0  21   -1.90    1.70
  -1   1  21  167.68   12.80
   1  -1  21  181.78   12.90
   1  -1  21  170.88   12.00
  -1   1  21  161.78   12.00
  -1   1  21  176.78   12.30
   2  -2  21    2.80    2.10
  -2   2  21    6.50    2.40
   2  -2  21    4.50    3.10
  -2   2  21    5.90    2.10
  -2   2  21    1.30    2.00
   3  -3  21   50.79    5.40
  -3   3  21   51.49    5.30
   3  -3  21   55.39    5.60
  -3   3  21   53.99    5.10
   3  -3  21   57.49    6.80
  -3   3  21   55.59    5.60
   4  -4  21  170.98   13.00
   4  -4  21  173.78   12.10
  -4   4  21  186.98   12.80
  -4   4  21  159.28   11.90
  -4   4  21  168.28   11.80
   4  -4  21  169.08   12.00
   5  -5  21   14.20    2.90
  -5   5  21   17.20    3.60
   5  -5  21   18.20    4.00
  -5   5  21   16.10    2.70
   5  -5  21   14.90    2.90
  -5   5  21   13.90    2.70
  -6   6  21   87.89    7.40
  -6   6  21   98.59    8.70
   6  -6  21  107.39    9.40
  -6   6  21   81.99    7.80
   6  -6  21  105.59    8.00
   6  -6  21   96.59    7.70
   6  -6 -21  117.69   11.40
   7  -7  21  239.48   16.20
  -7   7  21  250.97   16.00
  -7   7  21  229.08   17.30
   7  -7 -21  234.68   18.10
   8  -8  21   99.89    8.00
  -8   8  21   97.69    7.60
  -8   8  21   93.49    9.00
   8  -8 -21  103.49   10.50
  -9   9  21   34.90    5.50
   9  -9  21   36.20    4.10
  -9   9  21   32.00    3.70
   9  -9 -21   33.90    5.70
  10 -10  21   22.10    3.40
 -10  10  21   24.80    3.20
  10 -10 -21   19.40    4.90
 -11  11  21   16.00    2.80
  11 -11  21   20.50    3.20
  11 -11 -21   19.10    4.50
  12 -12  21   11.20    2.90
  12 -12 -21   13.00    4.20
  13 -13 -21    4.10    3.60
  14 -14 -21   38.50    5.40
  15 -15 -21    2.50    4.00
  16 -16 -21    3.20    3.70
  17 -17 -21   -2.80    3.40
  18 -18 -21    3.70    3.00
   0   0  22   -6.40    2.60
   0   0  22   -2.50    1.70
   0   0  22    2.20    1.90
   1  -1  22  367.46   24.10
   1  -1  22  353.16   23.40
  -1   1  22  376.76   24.20
  -1   1  22  372.46   23.70
  -1   1  22  337.27   23.30
  -1   1  22  358.86   23.50
   1  -1  22  371.46   23.50
  -2   2  22    6.10    2.20
  -2   2  22    9.00    2.60
  -2   2  22    8.30    2.30
   2  -2  22    4.70    2.30
   2  -2  22   12.30    2.70
   2  -2  22    6.90    3.20
   3  -3  22    6.10    3.10
  -3   3  22    7.60    2.80
   3  -3  22    9.90    2.40
  -3   3  22    7.90    2.40
   3  -3  22    9.20    2.60
  -3   3  22    9.60    2.30
   4  -4  22   59.09    5.80
  -4   4  22   54.49    5.60
  -4   4  22   60.99    5.40
  -4   4  22   64.69    6.30
   4  -4  22   56.49    5.90
   4  -4  22   63.49    7.00
  -5   5  22    2.10    2.00
  -5   5  22    2.90    1.90
   5  -5  22    0.50    2.30
   5  -5  22    1.90    3.40
   5  -5  22    3.70    2.30
  -5   5  22    5.80    2.60
   5  -5 -22   18.30    5.80
   6  -6  22  128.89    9.70
   6  -6  22  142.89   12.50
   6  -6  22  130.39    9.60
  -6   6  22  121.49   10.30
  -6   6  22  111.79    9.30
  -6   6  22  130.79    9.30
   6  -6 -22  133.89   12.50
  -7   7  22    5.60    2.10
   7  -7  22    3.90    2.30
  -7   7  22    6.20    3.00
   7  -7 -22   10.70    4.80
  -8   8  22   40.80    5.40
  -8   8  22   38.20    4.30
   8  -8  22   30.20    4.00
   8  -8 -22   40.20    6.20
  -9   9  22   29.90    4.90
   9  -9  22   30.70    4.10
  -9   9  22   40.90    4.10
   9  -9 -22   35.20    5.60
  10 -10  22   49.00    5.30
 -10  10  22   33.90    5.50
 -10  10  22   58.09    4.90
  10 -10 -22   51.89    6.40
  11 -11  22   53.99    5.50
 -11  11  22   54.79    4.90
  11 -11 -22   41.00    6.00
  12 -12  22   18.50    3.10
  12 -12 -22   16.70    4.10
  13 -13 -22    3.40    3.60
  14 -14 -22    8.40    4.10
  15 -15 -22    4.00    3.60
  16 -16 -22   37.50    5.50
  17 -17 -22    3.10    3.20
   0   0  23    1.10    2.50
   0   0  23    2.00    1.90
   0   0  23    3.40    2.20
  -1   1  23   22.00    3.20
   1  -1  23   17.00    3.90
  -1   1  23   25.70    3.60
   1  -1  23   25.40    3.60
  -1   1  23   20.60    3.30
   1  -1  23   28.00    3.50
   2  -2  23  111.19    8.80
   2  -2  23  119.99    9.60
  -2   2  23  121.99    9.10
   2  -2  23  106.89    8.70
  -2   2  23  104.79    8.60
  -2   2  23  111.69    8.60
  -3   3  23   32.20    3.80
   3  -3  23   27.50    3.90
   3  -3  23   31.40    4.60
  -3   3  23   33.90    3.90
  -3   3  23   35.50    4.50
   3  -3  23   28.20    3.80
  -4   4  23    9.90    2.30
   4  -4  23    8.50    3.40
   4  -4  23   10.10    2.60
   4  -4  23    6.70    2.60
  -4   4  23    6.50    2.20
  -4   4  23    9.50    2.80
  -5   5  23   -2.20    2.20
  -5   5  23   -1.40    1.80
  -5   5  23    3.80    1.90
   5  -5  23    6.30    3.40
   5  -5  23    5.90    2.10
   5  -5  23   -0.20    2.10
   5  -5 -23    0.90    4.90
   6  -6  23    2.00    2.20
  -6   6  23    6.10    2.10
  -6   6  23    4.00    2.60
   6  -6  23    1.50    2.30
  -6   6  23    6.00    2.10
   6  -6 -23    0.80    4.50
  -7   7  23    0.00    2.70
  -7   7  23    5.00    2.00
   7  -7  23    2.70    2.30
   7  -7 -23    0.80    4.30
  -8   8  23   -0.70    2.50
   8  -8  23    1.40    2.30
  -8   8  23    4.00    1.90
   8  -8 -23    2.30    4.10
  -9   9  23   46.60    6.20
  -9   9  23   54.79    5.00
   9  -9  23   57.29    5.70
   9  -9 -23   65.59    7.80
  10 -10  23   11.10    2.70
 -10  10  23    8.80    3.20
 -10  10  23    7.20    2.10
  10 -10 -23    8.50    3.80
 -11  11  23   78.79    8.90
  11 -11  23  104.69    8.00
 -11  11  23  107.99    7.60
  11 -11 -23  108.49    9.30
 -12  12  23   88.29    8.40
  12 -12  23   81.39    7.00
  12 -12 -23   84.79    8.40
  13 -13 -23   49.70    6.00
  14 -14 -23   19.60    4.40
  15 -15 -23    7.50    4.10
  16 -16 -23    8.50    3.50
   0   0  24  727.83   44.80
   0   0  24  704.53   44.80
   1  -1  24   38.30    5.00
   1  -1  24   41.80    4.40
  -1   1  24   34.20    4.10
   1  -1  24   35.60    4.30
  -1   1  24   36.40    4.20
   2  -2  24   -0.20    2.80
  -2   2  24    0.40    1.80
  -2   2  24   -1.20    1.90
   2  -2  24    0.10    2.00
   2  -2  24   -0.30    2.10
  -2   2  24    3.00    2.30
   3  -3  24  126.09    9.90
  -3   3  24  128.29    9.70
  -3   3  24  135.59    9.70
  -3   3  24  139.29   10.40
   3  -3  24  137.59    9.90
   3  -3  24  126.89   10.50
  -4   4  24  128.09    9.50
  -4   4  24  132.19   10.30
   4  -4  24  138.39   10.00
   4  -4  24  134.99    9.90
  -4   4  24  126.09    9.60
   4  -4  24  136.39   10.50
   4  -4 -24  117.49   12.70
  -5   5  24   70.19    6.00
  -5   5  24   61.09    5.90
  -5   5  24   65.59    6.50
   5  -5  24   75.99    6.40
   5  -5  24   75.19    6.30
   5  -5 -24   50.99    7.80
  -6   6  24   12.60    2.70
  -6   6  24   10.80    3.20
   6  -6  24   14.70    2.90
   6  -6  24   12.70    2.70
  -6   6  24   12.70    2.50
   6  -6 -24   10.10    4.70
   7  -7  24    3.50    2.20
  -7   7  24   -0.60    2.10
  -7   7  24    0.50    1.70
   7  -7 -24   -2.20    3.90
   8  -8  24    6.80    2.40
  -8   8  24    8.10    2.20
  -8   8  24    4.80    2.80
   8  -8 -24    9.30    4.10
   9  -9  24   20.50    3.20
  -9   9  24   12.00    3.40
  -9   9  24   17.80    2.70
   9  -9 -24   23.40    4.60
  10 -10  24   30.30    3.70
 -10  10  24   22.70    4.30
 -10  10  24   26.70    3.20
  10 -10 -24   30.40    4.90
  11 -11  24    7.10    2.60
 -11  11  24   12.20    2.30
 -11  11  24    4.30    3.10
  11 -11 -24    4.60    3.70
 -12  12  24   -0.40    3.00
  12 -12  24    2.80    2.40
 -12  12  24    7.80    2.90
  12 -12 -24   -1.80    3.50
  13 -13 -24    7.20    4.00
  14 -14 -24    0.70    3.90
  15 -15 -24   17.60    3.90
   0   0  25   -2.10    1.90
   0   0  25   -3.50    1.80
  -1   1  25   -0.70    1.90
   1  -1  25   -2.50    2.00
  -1   1  25    0.70    2.00
   1  -1  25   -1.10    1.80
   2  -2  25   82.69    6.80
   2  -2  25   75.29    6.80
   2  -2  25   72.59    7.30
  -2   2  25   75.29    6.60
  -2   2  25   77.59    6.60
   3  -3  25   10.40    3.30
   3  -3  25    8.80    2.80
  -3   3  25   13.20    3.20
   3  -3  25   10.90    2.80
  -3   3  25    5.70    2.20
  -3   3  25    5.70    2.30
  -4   4  25    5.10    2.70
   4  -4  25    9.30    2.60
  -4   4  25   12.70    2.50
  -4   4  25    8.00    2.30
   4  -4  25   10.30    3.80
   4  -4  25   11.30    2.70
   4  -4 -25    6.50    5.10
   5  -5  25   -2.70    2.10
  -5   5  25   -1.20    2.30
  -5   5  25    1.60    1.70
   5  -5  25    2.40    2.00
  -5   5  25    0.90    1.70
   5  -5 -25    1.70    4.30
   6  -6  25    1.00    2.30
  -6   6  25    5.00    2.00
   6  -6  25    3.20    2.20
  -6   6  25    3.30    2.50
   6  -6 -25    8.00    4.50
  -7   7  25    9.30    3.00
  -7   7  25   12.20    2.40
   7  -7  25   11.20    2.60
   7  -7 -25    6.70    4.20
  -8   8  25    6.90    2.90
   8  -8  25   14.70    2.80
  -8   8  25   11.90    2.30
   8  -8 -25   10.60    3.90
  -9   9  25   18.20    3.80
  -9   9  25   19.00    2.80
   9  -9  25   17.60    3.10
   9  -9 -25   24.30    4.60
 -10  10  25   -0.80    2.30
  10 -10  25    3.70    2.40
 -10  10  25   -2.50    1.80
  10 -10 -25   -2.00    3.20
 -11  11  25   -1.10    2.20
 -11  11  25    2.20    2.70
  11 -11  25    5.20    2.60
  11 -11 -25    7.80    3.90
 -12  12  25   30.10    5.40
  12 -12  25   28.10    3.60
  12 -12 -25   31.30    5.00
  13 -13 -25   -0.50    3.80
  14 -14 -25   29.00    4.70
  15 -15 -25    6.30    3.60
   0   0  26    1.10    2.00
   0   0  26   -1.50    1.90
  -1   1  26    1.10    1.90
   1  -1  26    0.40    1.90
   1  -1  26    0.90    2.10
  -1   1  26    0.60    2.00
  -2   2  26   12.90    2.70
  -2   2  26   13.00    2.60
   2  -2  26   15.40    3.00
   2  -2  26   14.50    2.80
   3  -3  26   27.80    3.90
  -3   3  26   28.20    3.70
   3  -3  26   30.60    4.70
  -3   3  26   26.40    3.40
   3  -3  26   28.30    3.60
   3  -3 -26   37.50    6.50
  -4   4  26   41.50    4.50
   4  -4  26   37.00    4.10
   4  -4  26   32.70    4.10
  -4   4  26   30.90    3.70
  -4   4  26   36.10    4.60
   4  -4 -26   33.50    6.10
  -5   5  26   27.40    3.40
   5  -5  26   37.60    4.10
  -5   5  26   39.30    4.20
  -5   5  26   26.10    4.10
   5  -5  26   40.60    4.30
   5  -5 -26   40.80    6.00
  -6   6  26   39.00    4.30
   6  -6  26   43.60    4.70
  -6   6  26   33.20    4.60
   6  -6  26   40.10    4.40
   6  -6 -26   27.70    5.40
  -7   7  26    3.20    2.50
  -7   7  26    6.10    2.10
   7  -7  26    5.40    2.40
   7  -7 -26    0.90    3.60
   8  -8  26    5.40    2.50
  -8   8  26    6.30    2.60
  -8   8  26    7.50    2.20
   8  -8 -26    2.80    3.60
   9  -9  26   58.19    5.20
  -9   9  26   47.80    4.70
  -9   9  26   40.30    5.30
   9  -9 -26   41.00    5.50
 -10  10  26   12.90    3.40
 -10  10  26   21.40    3.40
  10 -10  26   22.60    3.30
  10 -10 -26   18.00    4.50
 -11  11  26    4.60    4.10
 -11  11  26   13.20    3.20
  11 -11  26   20.30    3.00
  11 -11 -26   18.50    4.20
  12 -12  26   16.30    2.60
  12 -12 -26   15.30    4.40
  13 -13 -26   18.00    4.10
  14 -14 -26    3.20    3.40
   0   0  27    1.70    2.10
   0   0  27    1.00    1.90
   1  -1  27    1.10    1.90
  -1   1  27    5.30    2.30
   1  -1  27    7.90    2.50
  -1   1  27    4.10    2.00
  -2   2  27    6.20    2.20
   2  -2  27    7.10    2.20
  -2   2  27    6.10    2.10
   2  -2  27    2.10    2.30
   2  -2 -27    4.90    4.80
  -3   3  27   74.19    6.30
   3  -3  27   79.39    6.50
   3  -3  27   75.19    6.60
  -3   3  27   79.69    6.60
   3  -3 -27   64.09    8.00
   4  -4  27   68.19    6.30
  -4   4  27   67.49    5.70
   4  -4  27   61.09    5.80
  -4   4  27   71.79    6.00
   4  -4 -27   61.09    7.50
   5  -5  27   39.60    4.40
  -5   5  27   45.90    4.50
   5  -5  27   34.10    4.00
  -5   5  27   33.50    4.50
  -5   5  27   34.60    4.00
   5  -5 -27   39.30    5.80
  -6   6  27    3.60    2.00
   6  -6  27    3.20    2.20
   6  -6  27    2.90    2.30
  -6   6  27    3.50    2.40
   6  -6 -27   -1.30    3.60
  -7   7  27   13.70    2.50
   7  -7  27   11.70    2.70
  -7   7  27    8.20    2.70
   7  -7 -27   16.70    4.30
  -8   8  27   11.00    3.10
  -8   8  27   14.30    2.80
   8  -8  27   17.90    3.00
   8  -8 -27   18.00    4.40
   9  -9  27   10.60    2.50
  -9   9  27    8.30    3.00
  -9   9  27    3.20    2.60
   9  -9 -27    6.70    4.40
  10 -10  27   13.30    2.50
 -10  10  27    7.90    2.80
  10 -10 -27    5.80    3.80
  11 -11  27   14.10    2.40
 -11  11  27    7.90    3.10
  11 -11 -27   15.20    4.50
  12 -12  27    4.90    2.30
  12 -12 -27    5.70    3.70
   0   0  28   -2.40    1.70
   0   0  28   -2.50    1.90
  -1   1  28   18.90    3.10
  -1   1  28   14.40    2.60
   1  -1  28   17.00    3.00
   1  -1  28   18.00    2.80
   1  -1 -28   13.50    5.10
   2  -2  28   26.50    3.30
   2  -2  28   26.70    3.50
  -2   2  28   23.00    3.40
  -2   2  28   25.20    3.20
   2  -2 -28   23.70    5.50
   3  -3  28   38.50    4.50
   3  -3  28   42.70    4.70
  -3   3  28   41.20    4.40
  -3   3  28   47.20    4.80
   3  -3 -28   48.10    6.60
  -4   4  28    1.70    1.80
  -4   4  28   -0.50    1.80
   4  -4  28   -2.10    2.10
   4  -4  28   -0.30    1.90
   4  -4 -28   -6.40    3.80
   5  -5  28    0.00    2.20
  -5   5  28    0.70    1.80
   5  -5  28    1.70    2.00
  -5   5  28    0.60    1.80
   5  -5 -28    0.40    3.90
   6  -6  28    5.60    2.50
   6  -6  28   10.80    2.40
  -6   6  28    3.50    2.40
   6  -6 -28    6.70    4.00
  -7   7  28   -2.30    2.00
   7  -7  28    4.10    2.10
  -7   7  28    0.00    2.40
   7  -7 -28    8.70    4.70
  -8   8  28    2.60    2.30
  -8   8  28    5.30    2.40
   8  -8  28    3.80    2.20
   8  -8 -28   10.70    4.30
  -9   9  28    1.10    2.60
   9  -9  28    1.60    2.10
   9  -9 -28    7.00    3.80
  10 -10  28   13.90    2.60
 -10  10  28   15.20    3.60
  10 -10 -28   19.90    4.90
  11 -11  28   33.00    3.70
 -11  11  28   28.90    3.40
  11 -11 -28   31.40    4.60
   0   0  29   -1.00    1.80
   0   0  29   -1.40    1.90
   1  -1  29   67.89    5.90
   1  -1  29   71.69    5.80
  -1   1  29   70.69    5.90
  -1   1  29   66.59    6.00
   1  -1 -29   43.30    7.20
   2  -2  29   31.70    3.60
  -2   2  29   35.60    3.90
  -2   2  29   30.10    3.50
   2  -2  29   30.70    3.90
   2  -2 -29   25.40    5.50
  -3   3  29    3.70    2.30
   3  -3  29    8.50    2.40
   3  -3  29    4.80    2.20
  -3   3  29    7.20    2.20
   3  -3 -29    1.00    4.10
  -4   4  29   14.40    2.70
   4  -4  29   16.10    2.80
  -4   4  29   14.20    2.80
   4  -4  29   14.30    2.80
   4  -4 -29   11.50    4.60
  -5   5  29    7.90    2.40
   5  -5  29    7.60    2.40
   5  -5  29    6.10    2.30
   5  -5 -29   -1.70    4.80
  -6   6  29    2.40    2.10
   6  -6  29    1.80    2.10
   6  -6  29    1.50    2.10
   6  -6 -29    0.10    4.30
  -7   7  29    6.40    2.60
   7  -7  29    6.60    2.30
   7  -7 -29    8.90    3.90
  -8   8  29   25.60    3.70
   8  -8  29   26.30    3.20
   8  -8 -29   16.90    4.60
  -9   9  29    8.70    2.50
   9  -9  29    8.60    2.20
   9  -9 -29    4.20    3.90
  10 -10  29   21.60    2.70
 -10  10  29   19.20    2.60
  10 -10 -29   20.80    6.10
 -11  11  29   36.00    3.40
   0   0  30  419.06   26.80
   0   0  30  433.26   27.10
  -1   1  30   12.40    2.40
  -1   1  30    7.20    2.30
   1  -1  30   10.70    2.40
   1  -1  30    9.30    2.40
   2  -2  30   23.10    3.10
   2  -2  30   24.80    3.30
  -2   2  30   27.20    3.30
  -2   2  30   16.90    2.90
  -3   3  30    7.60    2.40
   3  -3  30   10.70    2.60
   3  -3  30   12.30    2.40
  -3   3  30    9.30    2.50
   3  -3 -30    6.70    5.40
  -4   4  30   99.99    7.80
  -4   4  30   90.19    7.60
   4  -4  30  113.19    7.80
   4  -4  30  107.29    7.70
   4  -4 -30   99.79    9.20
   5  -5  30   33.30    3.60
  -5   5  30   33.30    3.80
   5  -5  30   34.60    3.70
   5  -5 -30   20.00    4.60
  -6   6  30   24.40    3.30
   6  -6  30   18.10    4.10
   6  -6  30   25.20    3.10
   6  -6 -30   25.40    4.70
  -7   7  30    7.00    2.30
   7  -7  30    8.40    2.20
   7  -7 -30   12.50    4.50
  -8   8  30   19.60    2.70
   8  -8  30   16.50    2.60
  -9   9  30    3.90    1.80
 -10  10  30   -1.70    1.50
   0   0  31    0.30    2.00
   0   0  31    0.60    2.40
  -1   1  31    1.70    2.40
   1  -1  31    1.50    2.00
  -1   1  31    3.90    2.20
   1  -1  31    7.40    2.50
   2  -2  31   31.30    3.40
  -2   2  31   21.90    3.40
  -2   2  31   29.10    3.30
   2  -2  31   21.40    3.10
  -3   3  31    7.90    2.80
   3  -3  31    8.90    2.30
  -3   3  31   14.80    2.40
   3  -3  31    9.60    2.40
   4  -4  31    8.20    2.20
  -4   4  31    7.20    2.00
   4  -4  31    2.00    2.00
   5  -5  31    7.80    2.10
  -5   5  31    8.90    2.10
   5  -5  31    9.90    2.20
  -6   6  31   33.30    3.60
   6  -6  31   31.70    3.70
   7  -7  31    1.90    1.80
  -7   7  31    1.80    1.70
  -8   8  31    0.50    1.60
   0   0  32   -0.20    1.80
   0   0  32    4.20    1.70
   1  -1  32    4.60    1.70
  -1   1  32    1.60    1.70
  -1   1  32    3.50    1.90
   1  -1  32    1.30    1.90
   2  -2  32    2.10    1.60
   2  -2  32    0.70    1.70
  -2   2  32   -0.80    1.70
   3  -3  32    2.90    1.80
   3  -3  32    4.30    1.70
  -3   3  32    6.80    2.00
   4  -4  32    2.70    1.70
  -4   4  32    3.80    1.80
   4  -4  32    3.30    1.60
  -5   5  32    1.00    1.60
  -6   6  32    3.70    1.70
  -7   7  32   12.90    1.90
   0   0  33   -1.20    1.50
  -1   1  33   14.40    2.20
   1  -1  33   11.80    2.20
  -2   2  33    2.40    1.60
   2  -2  33   -0.20    1.50
  -3   3  33    5.30    1.70
  -4   4  33   14.50    2.10
  -5   5  33   11.20    1.90
  23 -24   0   -2.50    3.20
  22 -23   0    8.00    4.50
  22 -23   0   12.00    3.80
  22 -23   0    0.20    4.00
  21 -22   0   12.60    4.10
  21 -22   0    8.20    4.50
  21 -22   0   10.70    4.30
  20 -21   0   -2.40    4.00
  20 -21   0    3.90    3.30
  20 -21   0   10.10    4.50
  19 -20   0   38.80    6.10
  19 -20   0   38.30    6.50
  19 -20   0   44.80   10.00
  19 -20   0   35.20    5.10
  18 -19   0    9.00    3.30
  18 -19   0   -4.50    3.70
  18 -19   0    6.60    5.40
  18 -19   0   -1.70    4.70
  17 -18   0   -0.10    5.10
  17 -18   0    0.50    3.00
  17 -18   0   -5.00    4.80
  16 -17   0   45.20    7.60
  16 -17   0   36.10    5.20
  16 -17   0   29.90    4.30
  16 -17   0   27.00    6.10
  15 -16   0   63.69    6.60
  15 -16   0   57.59    7.50
  15 -16   0   63.49    8.70
  15 -16   0   60.39    5.70
  14 -15   0  107.29    9.40
  14 -15   0  131.69   11.70
  14 -15   0  106.39   11.10
  14 -15   0  129.79    8.80
  13 -14   0  121.39    8.30
  13 -14   0  113.69   10.80
  13 -14   0  101.09   10.50
  12 -13   0    1.10    3.30
  11 -12   0    0.80    3.10
  10 -11   0    8.50    3.10
   9 -10   0   14.00    3.20
   8  -9   0   10.70    2.80
   7  -8   0    4.20    1.90
   6  -7   0  422.56   24.50
   6  -7   0  362.46   24.80
   5  -6   0   60.09    4.40
   4  -5   0  264.97   16.50
   3  -4   0   17.20    1.80
   2  -3   0  203.88   12.60
  -1   2   0 2887.71  177.08
   1  -2   0 2965.90  177.08
   0  -1   0    3.40    0.40
   1   0   0    4.90    0.50
   2  -1   0 3083.79  186.58
   3  -2   0    0.70    0.40
   6  -5   0   10.40    1.50
   7  -6   0  571.74   35.80
   8  -7   0  681.23   42.60
   9  -8   0  166.98   12.00
  10  -9   0 1559.84   96.09
  11 -10   0   -0.60    2.60
  12 -11   0  202.08   15.00
  13 -12   0  598.04   39.00
  14 -13   0   25.00    5.30
  14 -13   0   26.60    3.00
  14 -13   0   24.60    5.00
  15 -14   0   13.50    2.50
  15 -14   0   16.10    3.70
  15 -14   0    8.60    4.60
  15 -14   0   16.30    4.90
  16 -15   0   60.19    7.50
  16 -15   0   63.89    5.60
  16 -15   0   66.99    6.90
  16 -15   0   66.59    8.80
  17 -16   0   27.00    6.00
  17 -16   0   33.60    4.00
  17 -16   0   30.70    5.00
  17 -16   0   41.30    7.00
  18 -17   0   38.90    5.00
  18 -17   0   58.19    8.30
  18 -17   0   45.50    6.10
  18 -17   0   50.79    7.20
  19 -18   0    9.50    4.50
  19 -18   0    1.70    4.90
  19 -18   0   14.10    5.60
  19 -18   0    9.60    3.20
  20 -19   0   31.90    6.10
  20 -19   0   40.60    6.10
  20 -19   0   28.50    7.40
  21 -20   0    6.50    4.30
  21 -20   0    2.70    3.00
  21 -20   0    5.20    4.20
  22 -21   0    0.10    4.10
  22 -21   0   -1.30    3.50
  22 -21   0   -2.40    3.40
  23 -22   0    3.90    3.70
  23 -22   0    0.60    3.10
  23 -22   0   -2.70    3.80
  24 -23   0    6.60    3.20
  23 -24   1   28.80    4.10
  23 -24  -1   24.00    4.00
  22 -23   1   11.00    4.40
  22 -23   1    4.90    3.90
  22 -23   1   10.90    3.70
  22 -23  -1   13.50    4.00
  22 -23  -1    8.70    4.60
  22 -23  -1    7.80    4.30
  21 -22   1   16.60    4.80
  21 -22   1   11.80    3.90
  21 -22   1   14.50    4.50
  21 -22  -1   12.80    4.70
  21 -22  -1   10.60    4.30
  21 -22  -1   16.40    4.40
  20 -21   1    7.60    4.50
  20 -21   1    4.00    3.30
  20 -21   1    8.30    4.50
  20 -21  -1    7.50    4.20
  20 -21  -1   -0.20    3.20
  20 -21  -1   13.40    4.90
  19 -20   1   16.10    5.10
  19 -20   1   31.70    7.40
  19 -20   1   18.10    5.40
  19 -20   1   12.70    3.80
  19 -20  -1   25.00    5.10
  19 -20  -1   21.00    5.70
  19 -20  -1   31.40    7.50
  19 -20  -1   13.70    4.10
  18 -19   1   30.20    5.30
  18 -19   1   42.80    7.40
  18 -19   1   25.60    6.00
  18 -19   1   21.20    4.10
  18 -19  -1   21.70    4.30
  18 -19  -1   28.50    6.70
  18 -19  -1   25.90    6.10
  18 -19  -1   23.50    5.20
  17 -18   1   80.69    8.70
  17 -18   1  113.19   10.00
  17 -18   1  111.89   11.20
  17 -18   1   94.59   11.90
  17 -18  -1   94.59    9.10
  17 -18  -1   98.79   11.90
  17 -18  -1  116.69    9.70
  17 -18  -1  145.89   11.60
  16 -17   1   48.40    6.30
  16 -17   1   50.39    7.30
  16 -17   1   58.39    8.70
  16 -17   1   51.29    5.80
  16 -17  -1   62.99    7.00
  16 -17  -1   58.29    6.10
  16 -17  -1   60.89    7.60
  16 -17  -1   73.79    9.40
  15 -16   1   13.60    2.70
  15 -16   1   13.40    3.60
  15 -16   1    9.80    4.80
  15 -16   1    7.80    5.00
  15 -16  -1    4.90    4.70
  15 -16  -1    9.70    2.90
  15 -16  -1   -0.10    4.70
  15 -16  -1    4.40    3.20
  14 -15   1   17.90    5.30
  14 -15   1   15.20    3.70
  14 -15   1   17.30    2.70
  14 -15   1   10.00    4.80
  14 -15  -1   26.30    3.30
  14 -15  -1   21.80    3.80
  14 -15  -1   24.70    5.40
  14 -15  -1   23.00    5.30
  13 -14   1   13.00    4.80
  13 -14   1   18.90    5.00
  13 -14   1   32.60    3.30
  13 -14  -1   23.50    5.20
  13 -14  -1   23.60    5.00
  13 -14  -1   29.40    3.30
  12 -13   1  280.17   19.60
  12 -13  -1  265.17   19.40
  11 -12   1  116.09    9.80
  11 -12  -1  106.69    9.70
  10 -11   1  165.88   12.30
  10 -11  -1  156.88   12.10
   9 -10   1   23.20    4.10
   9 -10  -1   35.40    4.40
   8  -9   1  306.67   20.40
   8  -9  -1  314.17   20.40
   7  -8   1 1457.85   89.19
   7  -8  -1 1450.05   89.19
   6  -7   1  276.37   17.00
   6  -7  -1  245.18   16.90
   5  -6  -1  134.89    8.90
   4  -5  -1 3253.07  197.18
  -3   4   1   48.70    3.70
   3  -4  -1   59.39    4.10
  -2   3   1   88.69    5.70
  -1   2   1 1482.65   89.79
   0  -1   1  180.58   10.90
   0   1   1  169.58   10.90
   0   1   1  175.98   10.90
   0  -1   1  187.38   10.90
   0   1  -1  177.88   10.90
   1   0   1  174.18   11.30
  -1   0   1  187.28   11.30
   1   0  -1  193.28   11.40
  -2   1   1 1632.74   96.29
   2  -1   1 1485.55   96.29
   2  -1  -1 1650.83   96.29
   3  -2   1   13.50    1.30
  -3   2   1   15.00    1.30
   3  -2  -1   12.50    1.40
   4  -3   1   69.99    4.60
   4  -3  -1   69.49    4.70
   5  -4  -1 3581.34  216.88
   6  -5  -1  111.19    7.40
   7  -6   1  252.47   17.30
   7  -6  -1  281.27   17.40
   8  -7   1  324.77   20.80
   8  -7  -1  313.87   20.70
   9  -8   1  369.16   24.20
   9  -8  -1  374.96   24.20
  10  -9   1  792.62   51.09
  10  -9  -1  834.62   51.09
  11 -10   1   18.90    4.00
  11 -10  -1    4.60    3.40
  12 -11   1  251.37   18.50
  12 -11  -1  272.57   18.60
  13 -12   1   34.80    5.80
  13 -12  -1   43.90    6.20
  14 -13   1   56.39    7.00
  14 -13   1   67.99    7.80
  14 -13   1   56.19    4.50
  14 -13  -1   62.49    7.70
  14 -13  -1   45.00    4.50
  14 -13  -1   53.09    6.60
  15 -14   1   46.50    7.00
  15 -14   1   41.40    4.90
  15 -14   1   41.70    6.10
  15 -14   1   38.90    3.90
  15 -14  -1   27.30    5.80
  15 -14  -1   33.90    4.50
  15 -14  -1   45.60    6.70
  15 -14  -1   38.70    4.10
  16 -15   1   15.50    2.60
  16 -15   1   16.80    5.60
  16 -15   1   11.40    3.60
  16 -15   1   15.50    5.00
  16 -15  -1   10.00    2.70
  16 -15  -1   12.90    5.40
  16 -15  -1   18.00    3.60
  16 -15  -1   15.30    5.10
  17 -16   1   88.29    7.30
  17 -16   1   97.69   10.80
  17 -16   1   75.29    9.00
  17 -16   1   86.59    8.40
  17 -16  -1  107.59   10.90
  17 -16  -1  100.29   10.30
  17 -16  -1   90.09    8.40
  17 -16  -1   87.49    7.50
  18 -17   1   60.09    7.70
  18 -17   1   59.79    6.40
  18 -17   1   83.39    9.80
  18 -17   1   63.39    8.30
  18 -17  -1   71.49    7.70
  18 -17  -1   83.99   10.00
  18 -17  -1   69.79    8.20
  18 -17  -1   59.69    6.70
  19 -18   1   20.00    5.80
  19 -18   1   13.20    4.60
  19 -18   1    8.40    3.20
  19 -18   1   17.70    5.40
  19 -18  -1   12.10    5.50
  19 -18  -1    8.10    4.10
  19 -18  -1    8.70    3.20
  19 -18  -1    8.00    5.10
  20 -19   1   22.90    5.20
  20 -19   1   24.30    5.40
  20 -19   1    9.70    3.50
  20 -19   1   21.20    7.60
  20 -19  -1   20.50    5.10
  20 -19  -1   14.50    3.80
  20 -19  -1   19.50    5.70
  20 -19  -1   22.50   10.20
  21 -20   1    9.40    4.50
  21 -20   1    8.70    4.60
  21 -20   1    9.40    3.50
  21 -20  -1   19.40    4.80
  21 -20  -1   12.30    4.60
  21 -20  -1    9.10    3.50
  22 -21   1   -1.20    3.50
  22 -21   1   -6.40    3.90
  22 -21   1    0.00    3.40
  22 -21  -1   -0.10    3.80
  22 -21  -1    5.30    4.20
  22 -21  -1    2.30    3.70
  23 -22   1   14.50    4.50
  23 -22   1    7.90    3.80
  23 -22  -1    8.30    4.10
  23 -22  -1    9.10    3.50
  23 -22  -1   13.80    4.50
  24 -23   1    2.80    3.00
  24 -23  -1   -2.30    2.90
  23 -24   2    6.00    3.30
  23 -24  -2    8.60    3.30
  22 -23   2   16.90    4.60
  22 -23   2    8.20    3.90
  22 -23   2   17.00    4.10
  22 -23  -2   11.00    4.70
  22 -23  -2    9.90    4.60
  22 -23  -2   15.10    3.90
  21 -22   2    4.70    3.80
  21 -22   2    0.20    3.30
  21 -22   2    1.50    4.30
  21 -22  -2    5.50    4.30
  21 -22  -2    7.00    4.10
  21 -22  -2    8.70    4.50
  20 -21   2   20.40    4.70
  20 -21   2    6.60    3.40
  20 -21   2   11.70    4.60
  20 -21  -2   12.20    4.90
  20 -21  -2    2.00    3.40
  20 -21  -2   13.00    4.40
  19 -20   2   28.70   10.30
  19 -20   2   17.30    4.00
  19 -20   2   14.20    5.10
  19 -20   2    5.70    4.70
  19 -20  -2   23.20    4.30
  19 -20  -2   19.90    4.90
  19 -20  -2   33.90    9.30
  19 -20  -2   16.40    5.80
  18 -19   2    8.00    3.60
  18 -19   2    2.90    4.70
  18 -19   2    4.90    4.50
  18 -19   2   16.00    6.10
  18 -19  -2   14.20    5.30
  18 -19  -2   13.20    4.30
  18 -19  -2   16.10    5.90
  18 -19  -2   10.30    3.70
  17 -18   2    4.60    3.20
  17 -18   2   -9.10    3.70
  17 -18   2   -2.70    4.90
  17 -18   2   -8.90    4.40
  17 -18  -2   -5.90    3.40
  17 -18  -2   -2.90    2.90
  17 -18  -2   -1.10    4.80
  17 -18  -2   -8.10    4.80
  16 -17   2   53.39    5.90
  16 -17   2   48.20    7.20
  16 -17   2   56.59    8.50
  16 -17   2   53.19    6.50
  16 -17  -2   57.29    6.40
  16 -17  -2   58.39    7.60
  16 -17  -2   63.59    6.90
  16 -17  -2   70.89    9.10
  15 -16   2   76.29    9.10
  15 -16   2   89.89    9.90
  15 -16   2   77.69    7.70
  15 -16   2   67.89    6.30
  15 -16  -2   70.09    8.40
  15 -16  -2   69.19    7.30
  15 -16  -2   86.39    6.90
  15 -16  -2   74.29    9.60
  14 -15   2   26.20    5.10
  14 -15   2   22.80    2.90
  14 -15   2   27.50    4.10
  14 -15   2   27.30    6.10
  14 -15  -2   22.50    3.40
  14 -15  -2   23.90    5.30
  14 -15  -2   23.60    5.60
  14 -15  -2   25.30    3.90
  13 -14   2   12.40    2.10
  13 -14   2   14.50    4.80
  13 -14   2    7.70    4.30
  13 -14  -2   13.00    2.80
  13 -14  -2    8.40    4.40
  13 -14  -2   14.10    4.40
  12 -13   2   29.20    5.30
  12 -13  -2   34.60    5.40
  11 -12   2  293.87   21.30
  11 -12  -2  328.17   21.50
  10 -11   2  463.05   31.60
  10 -11  -2  513.05   31.80
   9 -10   2   66.69    6.80
   9 -10  -2   70.59    6.60
   8  -9   2  868.51   54.99
   8  -9  -2  900.11   54.99
   7  -8   2  198.48   13.50
   7  -8  -2  197.18   13.40
   6  -7   2   17.40    2.80
   6  -7  -2   18.80    2.80
  -4   5   2  288.57   17.90
  -3   4   2 1043.40   63.49
  -2   3   2  177.48   11.10
  -1   2   2  461.85   28.30
  -1   2   2  465.35   28.20
   0  -1   2  355.26   21.50
   0  -1   2  361.86   21.50
   0   1   2  341.47   21.60
   0   1   2  355.66   21.60
  -1   0   2  376.86   22.30
   1   0   2  354.16   22.30
   2  -1   2  479.95   30.40
  -2   1   2  517.75   30.40
   3  -2   2  192.58   12.30
  -3   2   2  202.08   12.30
   4  -3   2  121.19    7.90
  -4   3   2  127.39    8.00
  -5   4   2  167.58   10.50
   5  -4   2  163.38   10.50
   6  -5   2 2497.25  151.38
   7  -6   2  114.19    8.40
   7  -6  -2  116.19    8.40
   8  -7   2  401.16   25.40
   8  -7  -2  390.36   25.40
   9  -8   2  396.86   26.00
   9  -8  -2  405.86   26.00
  10  -9   2  295.27   19.40
  10  -9  -2  275.47   19.30
  11 -10   2  114.99    9.40
  11 -10  -2  103.89    9.30
  12 -11   2  245.38   17.90
  12 -11  -2  252.57   17.80
  13 -12   2   47.50    6.60
  13 -12  -2   38.20    6.00
  14 -13   2   98.19    7.00
  14 -13   2   98.89    9.90
  14 -13   2  115.09   10.30
  14 -13  -2   94.79    7.50
  14 -13  -2  101.99    9.50
  14 -13  -2  109.29   10.30
  15 -14   2   39.30    6.70
  15 -14   2   36.20    5.90
  15 -14   2   37.30    4.90
  15 -14   2   36.90    4.00
  15 -14  -2   34.10    6.70
  15 -14  -2   39.90    4.40
  15 -14  -2   42.50    6.10
  15 -14  -2   45.40    5.00
  16 -15   2   17.10    5.10
  16 -15   2   16.80    2.60
  16 -15   2   11.50    3.90
  16 -15   2   17.70    5.40
  16 -15  -2   21.60    5.70
  16 -15  -2   14.80    5.00
  16 -15  -2   20.40    3.20
  16 -15  -2   19.60    3.70
  17 -16   2   10.60    2.60
  17 -16   2    6.20    3.90
  17 -16   2   -3.10    5.10
  17 -16   2   14.50    5.50
  17 -16  -2   10.00    5.40
  17 -16  -2   24.60    6.00
  17 -16  -2   18.50    3.50
  17 -16  -2   16.10    3.90
  18 -17   2   38.00    4.40
  18 -17   2   31.40    6.40
  18 -17   2   45.60    7.60
  18 -17   2   35.40    5.80
  18 -17  -2   30.40    4.70
  18 -17  -2   43.00    5.60
  18 -17  -2   35.60    6.70
  18 -17  -2   48.50    7.50
  19 -18   2   19.80    4.90
  19 -18   2   21.50    5.30
  19 -18   2   25.50    6.30
  19 -18   2   12.90    3.50
  19 -18  -2   28.50    4.90
  19 -18  -2   12.90    3.70
  19 -18  -2   29.10    6.10
  19 -18  -2   26.30    6.30
  20 -19   2   55.89   12.10
  20 -19   2   38.50    5.90
  20 -19   2   28.10    5.60
  20 -19   2   30.90    4.50
  20 -19  -2   30.80    6.40
  20 -19  -2   31.20    4.70
  20 -19  -2   31.30    5.40
  21 -20   2    6.90    4.40
  21 -20   2    9.10    4.20
  21 -20   2    7.10    3.30
  21 -20  -2    8.10    4.20
  21 -20  -2   17.90    4.80
  21 -20  -2    4.60    3.40
  22 -21   2   10.20    3.80
  22 -21   2    0.10    3.20
  22 -21   2    7.50    4.30
  22 -21  -2   -1.70    4.00
  22 -21  -2   10.50    3.90
  22 -21  -2    8.60    4.30
  23 -22   2    5.40    3.60
  23 -22   2   30.70    4.80
  23 -22  -2   19.90    3.90
  23 -22  -2   21.80    4.80
  24 -23   2    6.40    3.10
  24 -23  -2    8.70    3.40
  23 -24   3   -4.30    2.80
  23 -24  -3   -0.30    3.10
  22 -23   3    4.20    3.40
  22 -23   3   11.40    4.20
  22 -23   3    8.70    3.90
  22 -23  -3    7.50    4.60
  22 -23  -3    3.90    4.70
  22 -23  -3    5.50    3.30
  21 -22   3    7.40    3.80
  21 -22   3   -0.90    3.90
  21 -22   3    2.40    3.10
  21 -22  -3    0.70    4.20
  21 -22  -3    0.40    4.30
  21 -22  -3    1.80    4.00
  20 -21   3   13.70    4.70
  20 -21   3   11.60    4.40
  20 -21   3   11.20    3.40
  20 -21  -3    6.60    3.60
  20 -21  -3    9.10    4.90
  20 -21  -3    0.30    3.90
  19 -20   3   13.20    4.70
  19 -20   3    7.60    3.50
  19 -20   3    6.90    5.00
  19 -20  -3   16.60    5.60
  19 -20  -3   10.80    3.80
  19 -20  -3   13.80    4.50
  18 -19   3    7.00    3.30
  18 -19   3    4.30    5.20
  18 -19   3    9.00    4.40
  18 -19   3   19.60    5.10
  18 -19  -3    3.70    3.60
  18 -19  -3   11.10    5.70
  18 -19  -3    8.70    4.10
  18 -19  -3   13.90    5.40
  17 -18   3   29.30    5.50
  17 -18   3   34.10    4.30
  17 -18   3   47.00    7.60
  17 -18   3   27.00    5.80
  17 -18  -3   22.60    4.40
  17 -18  -3   45.90    7.80
  17 -18  -3   25.20    4.80
  17 -18  -3   34.90    6.50
  16 -17   3   25.20    5.00
  16 -17   3   26.70    6.50
  16 -17   3   25.60    3.70
  16 -17   3   23.80    5.50
  16 -17  -3   24.20    6.10
  16 -17  -3   28.30    4.20
  16 -17  -3   27.50    4.60
  16 -17  -3   33.70    6.80
  15 -16   3   12.90    3.90
  15 -16   3    5.90    4.50
  15 -16   3   13.20    2.50
  15 -16   3    8.10    5.00
  15 -16  -3   17.10    3.20
  15 -16  -3    9.70    4.90
  15 -16  -3   14.50    5.80
  15 -16  -3    7.20    3.30
  14 -15   3   60.09    6.70
  14 -15   3   71.69    8.20
  14 -15   3   60.39    5.10
  14 -15   3   47.40    7.80
  14 -15  -3   59.99    7.20
  14 -15  -3   63.49    6.00
  14 -15  -3   52.59    7.80
  14 -15  -3   50.49    5.70
  13 -14   3  206.68   16.00
  13 -14   3  223.68   15.60
  13 -14   3  202.98   13.30
  13 -14  -3  204.08   15.20
  13 -14  -3  195.38   13.80
  13 -14  -3  200.48   15.90
  12 -13   3  108.29    9.70
  12 -13  -3   85.29    9.00
  11 -12   3  352.46   23.50
  11 -12  -3  337.27   23.30
  10 -11   3  119.29    9.70
  10 -11  -3  111.79    9.60
   9 -10   3   41.80    5.10
   9 -10  -3   40.10    5.10
   8  -9   3  198.58   14.60
   8  -9  -3  227.38   14.70
   7  -8   3  192.18   12.90
   7  -8  -3  185.08   12.80
   6  -7   3  146.69   10.60
   6  -7  -3  160.68   10.60
  -5   6   3  300.47   18.80
  -4   5   3  315.47   19.70
  -3   4   3  262.47   16.40
  -2   3   3   70.59    4.80
  -1   2   3   83.19    5.40
  -1   2   3   85.09    5.50
   0  -1   3  267.57   15.80
   0  -1   3  268.17   15.80
   0   1   3  236.98   15.80
   0   1   3  258.47   15.90
  -1   0   3  270.77   16.60
   1   0   3  268.17   16.70
  -2   1   3   93.99    6.00
   2  -1   3   90.79    6.10
   3  -2   3 1042.40   64.49
  -3   2   3 1078.39   64.49
  -4   3   3 1248.68   74.69
   4  -3   3 1207.28   74.69
   5  -4   3 5886.11  365.26
  -5   4   3 6183.18  365.36
   6  -5   3  306.27   19.20
  -6   5   3  307.27   19.30
   6  -5   3  313.47   20.20
   7  -6   3  598.04   36.00
   7  -6   3  594.14   36.70
   7  -6  -3  564.34   36.60
   8  -7   3  454.45   27.60
   8  -7  -3  406.96   27.40
   9  -8   3  201.18   13.80
   9  -8  -3  188.58   13.60
  10  -9   3  273.37   19.80
  10  -9  -3  315.27   20.00
  11 -10   3  541.45   34.90
  11 -10  -3  537.75   34.90
  12 -11   3  153.48   12.50
  12 -11  -3  162.28   12.50
  13 -12   3   23.60    4.90
  13 -12  -3   22.20    4.90
  14 -13   3   17.10    4.80
  14 -13   3   22.50    5.10
  14 -13   3   23.50    2.50
  14 -13  -3   18.30    4.70
  14 -13  -3   17.40    2.90
  14 -13  -3   19.90    5.00
  15 -14   3  163.28   13.40
  15 -14   3  148.89   10.10
  15 -14   3  152.88   12.80
  15 -14   3  139.79   11.20
  15 -14  -3  159.68   12.70
  15 -14  -3  155.18   10.80
  15 -14  -3  127.29   10.50
  15 -14  -3  160.78   13.30
  16 -15   3   29.10    5.50
  16 -15   3   25.50    4.50
  16 -15  -3   23.60    4.00
  16 -15  -3   33.00    5.90
  17 -16   3   42.70    7.20
  17 -16   3   28.10    3.40
  17 -16   3   31.80    6.00
  17 -16   3   28.00    4.90
  17 -16  -3   19.50    3.70
  17 -16  -3   33.00    6.70
  17 -16  -3   28.60    6.10
  17 -16  -3   22.30    4.20
  18 -17   3   29.00    5.40
  18 -17   3   35.00    6.00
  18 -17   3   30.30    4.00
  18 -17   3   31.10    6.90
  18 -17  -3   32.90    4.50
  18 -17  -3   36.10    5.10
  18 -17  -3   46.80    7.60
  18 -17  -3   31.10    6.40
  19 -18   3   11.80    4.60
  19 -18   3    9.40    3.30
  19 -18   3   21.70    4.90
  19 -18   3   11.00    5.60
  19 -18  -3   12.40    5.30
  19 -18  -3   16.40    5.50
  19 -18  -3   10.90    4.00
  19 -18  -3   10.20    3.70
  20 -19   3   17.70    3.60
  20 -19   3   16.10    5.00
  20 -19   3    7.60    4.70
  20 -19  -3   18.00    3.90
  20 -19  -3   20.00    4.70
  20 -19  -3   13.40    5.10
  21 -20   3    6.00    3.10
  21 -20   3    1.20    4.00
  21 -20   3   -4.40    4.10
  21 -20  -3    4.90    4.50
  21 -20  -3    0.40    3.20
  21 -20  -3   -2.70    3.60
  22 -21   3   -4.10    3.80
  22 -21   3   -0.40    3.00
  22 -21   3   -1.70    3.60
  22 -21  -3    2.60    4.20
  22 -21  -3   -3.70    3.60
  22 -21  -3   -5.20    3.50
  23 -22   3   -0.80    3.00
  23 -22   3    3.60    3.60
  23 -22  -3   -0.70    3.10
  23 -22  -3   -2.40    4.30
  23 -22  -3   -3.50    3.80
  24 -23   3    8.70    3.10
  24 -23  -3    3.20    3.10
  23 -24   4    2.70    2.90
  23 -24  -4    1.80    3.10
  22 -23   4    1.80    3.60
  22 -23   4    2.40    3.00
  22 -23   4    0.20    3.50
  22 -23  -4    2.20    3.30
  22 -23  -4    0.60    4.40
  22 -23  -4   -2.10    4.80
  21 -22   4   -1.40    3.80
  21 -22   4    5.60    3.80
  21 -22   4    1.00    3.00
  21 -22  -4   -1.20    4.00
  21 -22  -4   -0.10    3.90
  21 -22  -4    0.50    4.60
  20 -21   4    2.50    3.00
  20 -21   4    5.50    4.20
  20 -21   4   -3.40    4.10
  20 -21  -4    6.80    3.50
  20 -21  -4    0.20    3.70
  20 -21  -4   -5.30    4.20
  19 -20   4   17.10    4.00
  19 -20   4   18.70    5.00
  19 -20   4   17.50    5.10
  19 -20  -4   25.10    4.90
  19 -20  -4   18.10    5.40
  19 -20  -4   16.50    4.20
  18 -19   4   22.10    6.60
  18 -19   4   17.20    3.80
  18 -19   4   18.50    5.10
  18 -19   4   19.90    5.00
  18 -19  -4   28.30    6.20
  18 -19  -4   20.20    4.60
  18 -19  -4   19.60    4.20
  18 -19  -4   29.60    6.70
  17 -18   4   13.90    5.70
  17 -18   4    3.10    4.20
  17 -18   4   12.60    4.90
  17 -18   4    7.60    3.00
  17 -18  -4   11.40    5.40
  17 -18  -4   17.20    4.10
  17 -18  -4   14.10    6.00
  17 -18  -4    6.20    3.40
  16 -17   4   15.80    6.10
  16 -17   4   22.50    4.70
  16 -17   4   18.60    5.10
  16 -17   4   18.50    3.20
  16 -17  -4   12.60    3.90
  16 -17  -4   18.80    6.10
  16 -17  -4   23.80    5.80
  16 -17  -4    7.20    3.40
  15 -16   4   92.39    7.80
  15 -16   4  110.29    9.50
  15 -16   4  103.49   11.20
  15 -16   4  120.49   10.50
  15 -16  -4  105.39    8.70
  15 -16  -4   99.49    8.70
  15 -16  -4  114.29   11.10
  15 -16  -4  101.39   11.40
  14 -15   4   77.39    8.30
  14 -15   4   92.19    9.60
  14 -15   4   91.49    7.00
  14 -15   4   89.19   10.10
  14 -15  -4   96.39    7.70
  14 -15  -4   93.19    9.80
  14 -15  -4  104.89    7.80
  14 -15  -4   99.99   10.20
  13 -14   4   22.00    5.30
  13 -14   4   28.80    3.00
  13 -14   4   15.80    5.00
  13 -14  -4   30.40    5.10
  13 -14  -4   24.90    3.50
  13 -14  -4   28.00    5.50
  12 -13   4  331.97   22.50
  12 -13  -4  308.37   22.20
  11 -12   4   92.79    8.40
  11 -12  -4   77.79    8.00
  10 -11   4  321.77   22.50
  10 -11  -4  346.87   22.60
   9 -10   4  306.07   20.60
   9 -10  -4  310.17   20.60
   8  -9   4    3.20    2.60
   8  -9  -4    7.70    2.60
   7  -8   4  207.08   15.10
   7  -8  -4  246.18   15.20
   6  -7   4  198.48   13.60
   6  -7  -4  211.58   13.70
  -5   6   4 1633.94   99.49
  -4   5   4  715.23   43.90
  -3   4   4 1902.71  115.59
  -2   3   4 3243.08  196.48
  -1   2   4 2038.40  123.99
  -1   2   4 2050.19  123.99
   0  -1   4  224.88   13.30
   0   1   4  204.68   13.30
   0   1   4  213.58   13.40
  -1   0   4  215.68   13.40
   1   0   4  221.98   13.60
   1   0  -4  210.68   13.40
   2  -1   4 2160.78  132.89
  -2   1   4 2218.38  132.79
  -3   2   4 1767.12  105.69
   3  -2   4 1712.43  105.69
   4  -3   4  274.77   17.10
  -4   3   4  270.37   17.10
   5  -4   4 3206.78  195.08
  -5   4   4 3227.58  195.08
   6  -5   4   70.39    5.80
  -6   5   4   69.59    5.20
   6  -5   4   75.49    5.20
   7  -6   4  265.37   17.80
   7  -6  -4  278.87   17.70
   8  -7   4  194.58   13.90
   8  -7  -4  212.48   13.90
   9  -8   4  397.06   25.60
   9  -8  -4  390.56   25.50
  10  -9   4   50.49    6.00
  10  -9  -4   49.60    5.90
  11 -10   4  328.57   22.30
  11 -10  -4  327.37   22.20
  12 -11   4  127.09   10.50
  12 -11  -4  121.59   10.40
  13 -12   4   30.60    5.40
  13 -12  -4   46.40    5.70
  13 -12  -4   38.20    5.90
  14 -13   4  157.78   13.60
  14 -13   4  179.98   13.90
  14 -13   4  157.58   10.80
  14 -13  -4  174.38   13.90
  14 -13  -4  171.08   13.10
  15 -14   4   26.80    4.50
  15 -14   4   27.30    3.30
  15 -14   4   32.40    5.60
  15 -14   4   33.90    6.40
  15 -14  -4   33.70    5.80
  15 -14  -4   27.40    3.90
  15 -14  -4   31.40    6.30
  15 -14  -4   32.90    4.00
  16 -15   4   56.59    7.00
  16 -15   4   57.19    7.00
  16 -15   4   67.29    8.80
  16 -15   4   59.69    5.10
  16 -15  -4   56.49    6.00
  16 -15  -4   62.39    8.50
  16 -15  -4   69.29    6.30
  16 -15  -4   55.49    7.60
  17 -16   4   65.69    8.20
  17 -16   4   84.59    6.80
  17 -16   4   77.39   10.10
  17 -16   4   76.19    8.30
  17 -16  -4   91.69   10.50
  17 -16  -4   75.29    7.30
  17 -16  -4   95.49    7.90
  17 -16  -4   98.39   10.30
  18 -17   4    3.40    4.00
  18 -17   4   12.70    2.90
  18 -17   4   21.90    6.00
  18 -17   4   11.10    4.80
  18 -17  -4   11.40    3.50
  18 -17  -4   21.00    6.00
  18 -17  -4   16.10    5.80
  18 -17  -4   18.30    4.20
  19 -18   4    8.40    3.10
  19 -18   4   16.30    4.80
  19 -18   4   13.70    4.70
  19 -18   4   20.10    6.40
  19 -18  -4    9.90    4.00
  19 -18  -4    8.30    3.70
  19 -18  -4   12.70    5.30
  19 -18  -4   18.70    5.50
  20 -19   4   36.20    4.20
  20 -19   4   13.30    5.00
  20 -19   4   17.30    4.90
  20 -19  -4   27.60    4.80
  20 -19  -4   22.30    5.60
  20 -19  -4   24.50    4.50
  21 -20   4    7.40    3.20
  21 -20   4   13.80    4.20
  21 -20   4   12.60    4.70
  21 -20  -4   10.10    4.00
  21 -20  -4   11.30    4.80
  21 -20  -4   10.20    3.80
  22 -21   4   -0.10    3.80
  22 -21   4    4.00    3.10
  22 -21  -4    2.40    4.40
  22 -21  -4    0.80    3.80
  22 -21  -4    3.20    3.80
  23 -22   4   -2.00    2.80
  23 -22   4    2.40    3.50
  23 -22  -4    0.00    3.00
  23 -22  -4   -0.50    3.80
  23 -22  -4   -0.20    4.70
  24 -23   4    2.70    2.90
  24 -23  -4    6.80    3.10
  23 -24   5    6.70    3.00
  23 -24  -5    6.30    3.30
  22 -23   5    2.40    3.40
  22 -23   5    2.20    2.80
  22 -23   5    5.80    3.60
  22 -23  -5   -1.00    2.90
  22 -23  -5   -2.80    4.20
  22 -23  -5    7.40    5.10
  21 -22   5    3.00    2.90
  21 -22   5   -0.10    3.70
  21 -22   5   -3.90    3.70
  21 -22  -5    0.40    4.80
  21 -22  -5    0.60    3.80
  21 -22  -5   -1.20    4.00
  20 -21   5    9.90    4.20
  20 -21   5    8.80    3.20
  20 -21   5   14.90    4.30
  20 -21  -5    7.20    4.90
  20 -21  -5    5.90    3.80
  20 -21  -5   10.50    3.80
  19 -20   5   10.20    4.30
  19 -20   5    5.30    3.20
  19 -20   5    0.60    4.30
  19 -20  -5    2.80    3.30
  19 -20  -5    0.90    3.60
  19 -20  -5    1.50    4.70
  18 -19   5   15.50    4.80
  18 -19   5    4.40    3.00
  18 -19   5    3.10    5.20
  18 -19   5    8.60    4.50
  18 -19  -5    9.90    5.00
  18 -19  -5    8.90    3.90
  18 -19  -5    0.40    3.50
  18 -19  -5    4.70    5.50
  17 -18   5    9.30    4.70
  17 -18   5   16.80    6.10
  17 -18   5   17.60    4.90
  17 -18   5   18.40    3.30
  17 -18  -5   24.80    6.60
  17 -18  -5   14.30    5.70
  17 -18  -5   10.20    3.90
  17 -18  -5   19.90    4.20
  16 -17   5   90.19    8.30
  16 -17   5   40.90    5.70
  16 -17   5   61.69    9.30
  16 -17  -5   84.99    9.60
  16 -17  -5   73.59    7.10
  16 -17  -5   50.29    6.20
  16 -17  -5   76.69    9.80
  15 -16   5   30.50    5.10
  15 -16   5   36.30    6.80
  15 -16   5   39.80    4.30
  15 -16   5   27.00    6.00
  15 -16  -5   37.10    4.70
  15 -16  -5   33.40    6.30
  15 -16  -5   37.30    7.00
  15 -16  -5   34.90    4.60
  14 -15   5   91.19    7.20
  14 -15   5  119.09   10.40
  14 -15   5   81.89   10.30
  14 -15   5  106.99    9.20
  14 -15  -5  106.29    8.20
  14 -15  -5  100.79   10.60
  14 -15  -5  132.29   10.70
  14 -15  -5   83.99    8.20
  13 -14   5    4.90    4.10
  13 -14   5    7.10    1.50
  13 -14   5   -0.80    4.00
  13 -14  -5    7.50    2.50
  13 -14  -5    5.60    3.80
  13 -14  -5    9.50    4.20
  12 -13   5    2.80    3.40
  12 -13  -5    1.70    3.60
  12 -13  -5    2.10    3.30
  11 -12   5   93.49    9.20
  11 -12  -5  100.59    9.00
  10 -11   5  204.48   14.40
  10 -11  -5  185.38   14.10
   9 -10   5  386.96   24.60
   9 -10  -5  358.76   24.40
   8  -9   5  273.07   18.70
   8  -9  -5  286.67   18.70
   7  -8   5  153.78   10.20
   7  -8  -5  126.99    9.90
   6  -7   5  135.69    9.00
   6  -7  -5  114.39    8.80
   5  -6   5  277.07   18.00
  -5   6   5  270.87   17.40
  -4   5   5  924.01   56.59
  -3   4   5  206.48   13.20
  -2   3   5 1230.98   74.99
  -1   2   5  257.67   16.10
   0  -1   5 2452.85  142.99
   0   1   5 2327.17  143.19
   0   1   5 2298.87  142.99
  -1   0   5 2475.95  145.19
   1   0   5 2429.66  145.39
   1   0  -5 2278.67  145.19
   2  -1   5  275.47   17.30
  -2   1   5  275.87   17.20
  -3   2   5  904.11   54.99
   3  -2   5  894.61   54.99
  -4   3   5 1325.57   79.49
   4  -3   5 1283.57   79.49
   5  -4   5 1839.82  113.89
  -5   4   5 1904.71  113.89
  -6   5   5  279.57   18.00
   6  -5   5  280.07   18.40
   6  -5   5  292.37   18.00
   7  -6   5   82.69    6.40
   7  -6  -5   69.69    6.00
   8  -7   5  298.67   20.00
   8  -7  -5  311.07   19.90
   9  -8   5 1855.71  114.99
   9  -8  -5 1892.91  114.89
  10  -9   5  166.58   12.10
  10  -9  -5  154.38   11.90
  11 -10   5   36.20    5.20
  11 -10  -5   37.70    5.20
  12 -11   5  182.18   14.10
  12 -11  -5  186.38   14.10
  13 -12   5   17.70    4.40
  13 -12  -5   16.90    3.20
  13 -12  -5   16.20    4.50
  14 -13   5   26.30    5.30
  14 -13   5   32.10    2.90
  14 -13   5   30.10    5.60
  14 -13  -5   41.40    6.30
  14 -13  -5   34.50    5.40
  14 -13  -5   27.10    3.70
  15 -14   5    2.50    1.50
  15 -14   5    5.00    3.40
  15 -14   5    3.40    4.10
  15 -14   5    2.70    4.00
  15 -14  -5    3.20    4.30
  15 -14  -5    2.20    2.50
  15 -14  -5    3.50    2.40
  15 -14  -5    5.60    4.20
  16 -15   5   35.60    3.80
  16 -15   5   31.20    6.60
  16 -15   5   31.00    5.00
  16 -15   5   34.80    6.10
  16 -15  -5   48.20    7.40
  16 -15  -5   34.20    4.50
  16 -15  -5   39.60    4.70
  16 -15  -5   35.70    6.30
  17 -16   5   34.20    6.80
  17 -16   5   23.90    4.90
  17 -16   5   23.80    5.50
  17 -16   5   28.60    3.40
  17 -16  -5   31.80    4.40
  17 -16  -5   31.90    6.20
  17 -16  -5   20.20    4.20
  17 -16  -5   22.10    6.00
  18 -17   5   13.20    2.90
  18 -17   5   21.80    4.90
  18 -17   5   11.60    4.90
  18 -17   5   13.50    5.70
  18 -17  -5   18.80    5.70
  18 -17  -5   10.70    3.60
  18 -17  -5   16.70    4.10
  18 -17  -5   17.50    5.70
  19 -18   5   48.30    6.70
  19 -18   5   49.99    5.90
  19 -18   5   52.39    7.00
  19 -18   5   75.19    9.60
  19 -18  -5   56.89    7.70
  19 -18  -5   68.79    7.20
  19 -18  -5   50.19    6.00
  19 -18  -5   71.89    9.20
  20 -19   5    2.90    2.90
  20 -19   5    7.40    4.20
  20 -19   5   13.00    4.90
  20 -19  -5   -0.50    3.10
  20 -19  -5   10.80    5.00
  20 -19  -5   10.80    3.90
  21 -20   5    3.60    4.80
  21 -20   5    1.50    3.00
  21 -20   5    1.90    4.30
  21 -20  -5    3.80    3.60
  21 -20  -5    8.30    3.80
  21 -20  -5    2.30    4.40
  22 -21   5    0.50    2.90
  22 -21   5    6.40    4.00
  22 -21  -5    2.30    3.80
  22 -21  -5   -0.90    4.40
  22 -21  -5    4.80    3.80
  23 -22   5    7.00    2.90
  23 -22   5    7.00    3.60
  23 -22  -5    5.50    3.70
  23 -22  -5    3.10    3.00
  23 -22  -5    4.20    4.90
  24 -23   5    8.80    2.90
  24 -23  -5    8.40    3.20
  23 -24   6   15.20    3.20
  23 -24  -6   10.90    3.50
  22 -23   6    5.30    3.30
  22 -23   6    3.70    2.70
  22 -23  -6   -6.30    3.90
  22 -23  -6    1.90    3.00
  21 -22   6    8.30    3.90
  21 -22   6    0.40    3.90
  21 -22   6    4.60    3.10
  21 -22  -6    0.70    3.70
  21 -22  -6    1.90    4.20
  21 -22  -6    1.00    4.90
  20 -21   6   -0.40    3.90
  20 -21   6   -2.80    4.00
  20 -21   6    3.80    2.80
  20 -21  -6    1.00    3.40
  20 -21  -6   -0.90    4.10
  20 -21  -6   -1.00    3.60
  19 -20   6   11.10    4.60
  19 -20   6   18.10    3.80
  19 -20   6   22.30    4.90
  19 -20  -6   24.60    4.50
  19 -20  -6   20.40    4.10
  19 -20  -6   28.90    5.80
  18 -19   6    4.00    3.00
  18 -19   6    4.10    5.10
  18 -19   6    6.90    4.40
  18 -19   6    5.30    4.30
  18 -19  -6   -6.00    4.60
  18 -19  -6   -2.90    3.20
  18 -19  -6   13.20    5.80
  18 -19  -6    5.20    3.60
  17 -18   6   31.90    5.90
  17 -18   6   34.30    5.80
  17 -18   6   39.90    7.50
  17 -18   6   31.10    4.00
  17 -18  -6   24.20    4.70
  17 -18  -6   37.10    6.40
  17 -18  -6   30.70    4.70
  17 -18  -6   35.80    7.40
  16 -17   6    3.70    4.70
  16 -17   6   17.00    2.90
  16 -17   6    7.70    4.40
  16 -17   6   17.20    6.20
  16 -17  -6    6.20    3.50
  16 -17  -6    5.40    3.50
  16 -17  -6   19.80    5.80
  16 -17  -6   -4.10    4.80
  15 -16   6   27.10    6.40
  15 -16   6   26.90    3.10
  15 -16   6   22.50    4.90
  15 -16   6   19.60    5.30
  15 -16  -6   13.50    5.50
  15 -16  -6   15.90    3.80
  15 -16  -6   22.00    3.80
  15 -16  -6   17.90    5.30
  14 -15   6   10.20    5.00
  14 -15   6   14.50    4.10
  14 -15   6   19.70    4.80
  14 -15   6   10.70    2.10
  14 -15  -6   13.90    5.00
  14 -15  -6    7.60    3.30
  14 -15  -6   18.40    3.20
  14 -15  -6   16.30    4.70
  13 -14   6  145.49   13.30
  13 -14   6  155.88   13.20
  13 -14   6  163.78   10.50
  13 -14  -6  153.48   13.30
  13 -14  -6  182.38   12.90
  13 -14  -6  153.38   11.50
  12 -13   6   12.30    1.60
  12 -13   6    8.60    4.20
  12 -13  -6    7.90    3.80
  12 -13  -6   15.50    4.00
  12 -13  -6   14.00    2.80
  11 -12   6   18.50    4.30
  11 -12  -6   22.80    4.40
  10 -11   6   50.79    6.40
  10 -11  -6   54.89    6.20
   9 -10   6   15.10    3.60
   9 -10  -6   16.00    3.50
   8  -9   6   87.59    7.70
   8  -9  -6  100.79    7.80
   7  -8   6   33.10    4.00
   7  -8  -6   27.20    3.60
   6  -7   6  244.38   15.30
   6  -7  -6  216.78   15.10
  -5   6   6   -0.50    1.30
   5  -6   6   -1.90    1.50
  -4   5   6  429.36   26.80
  -3   4   6   58.09    4.60
  -2   3   6 1666.93  101.39
  -1   2   6  669.13   41.00
   0  -1   6 4876.91  288.47
   0   1   6 4652.53  288.47
   1   0   6 4657.13  277.47
   1   0   6 4589.54  277.17
  -1   0   6 4877.61  277.27
   1   0  -6 4192.68  277.17
   2  -1   6  695.53   43.30
  -2   1   6  713.43   43.20
  -3   2   6   57.79    4.30
   3  -2   6   53.59    4.40
  -4   3   6  218.78   14.30
   4  -3   6  226.58   14.30
   5  -4   6  220.28   14.30
  -5   4   6  222.68   14.20
  -6   5   6   90.59    6.50
   6  -5   6   88.79    6.90
   7  -6   6  571.14   35.70
   7  -6  -6  565.54   35.60
   8  -7   6   46.90    5.00
   8  -7  -6   43.80    4.80
   9  -8   6   85.19    7.00
   9  -8  -6   63.39    6.60
  10  -9   6  240.88   16.40
  10  -9  -6  228.68   16.30
  11 -10   6   57.89    6.80
  11 -10  -6   68.99    6.90
  12 -11   6   38.60    5.50
  12 -11  -6   42.60    5.90
  13 -12   6  231.48   18.20
  13 -12  -6  278.77   18.30
  13 -12  -6  246.88   18.30
  14 -13   6   98.99    9.80
  14 -13   6   88.79    9.80
  14 -13   6   91.79    6.50
  14 -13  -6  109.19    9.50
  14 -13  -6   94.49    9.70
  15 -14   6   19.60    2.30
  15 -14   6   22.50    5.10
  15 -14   6   20.40    4.20
  15 -14   6   25.00    5.60
  15 -14  -6   12.20    3.10
  15 -14  -6   19.40    5.30
  15 -14  -6   26.60    5.40
  15 -14  -6   19.30    3.40
  16 -15   6   20.40    4.40
  16 -15   6    8.80    4.90
  16 -15   6   14.40    2.20
  16 -15   6   15.30    5.30
  16 -15  -6   10.70    5.20
  16 -15  -6   14.00    3.20
  16 -15  -6    5.90    5.10
  16 -15  -6   10.10    3.00
  17 -16   6   13.30    4.90
  17 -16   6   11.40    4.30
  17 -16   6    8.30    5.40
  17 -16   6    8.10    2.40
  17 -16  -6   13.80    3.50
  17 -16  -6    5.30    3.20
  17 -16  -6    8.40    5.10
  17 -16  -6   13.70    5.20
  18 -17   6   12.00    4.50
  18 -17   6   17.70    6.00
  18 -17   6    6.70    4.80
  18 -17   6   14.20    2.90
  18 -17  -6    7.10    5.30
  18 -17  -6   11.20    3.70
  18 -17  -6   15.80    3.90
  18 -17  -6   27.20    6.10
  19 -18   6   15.60    3.50
  19 -18   6   21.70    5.10
  19 -18   6   19.60    6.10
  19 -18   6   24.20    5.00
  19 -18  -6   29.30    6.20
  19 -18  -6   14.00    4.00
  19 -18  -6   30.70    6.50
  19 -18  -6   19.20    4.30
  20 -19   6    9.90    4.40
  20 -19   6    6.50    4.40
  20 -19   6   15.10    3.30
  20 -19  -6    9.40    3.90
  20 -19  -6   13.80    5.00
  20 -19  -6    9.20    3.60
  21 -20   6    5.60    2.90
  21 -20   6    1.90    3.90
  21 -20  -6    3.90    3.50
  21 -20  -6    0.30    3.40
  21 -20  -6    0.70    4.00
  22 -21   6    1.50    2.90
  22 -21   6    9.70    3.90
  22 -21  -6    1.40    3.70
  22 -21  -6   -1.30    4.40
  22 -21  -6    4.50    3.80
  23 -22   6   -2.00    2.40
  23 -22   6    0.90    3.20
  23 -22  -6    0.90    2.90
  23 -22  -6    6.70    3.70
  24 -23   6    0.10    2.70
  24 -23  -6   -0.90    2.90
  23 -24   7    0.90    3.30
  23 -24  -7    3.10    3.00
  22 -23   7    1.50    2.30
  22 -23   7   -3.40    3.00
  22 -23  -7   -3.30    2.70
  22 -23  -7   -1.60    4.00
  21 -22   7   27.10    4.50
  21 -22   7   15.10    3.40
  21 -22   7   30.40    4.80
  21 -22  -7   22.60    5.10
  21 -22  -7   26.00    4.70
  20 -21   7    7.10    4.20
  20 -21   7    4.30    3.00
  20 -21   7    8.50    4.30
  20 -21  -7    8.20    4.10
  20 -21  -7    5.80    4.30
  19 -20   7    6.70    3.10
  19 -20   7   11.10    4.30
  19 -20   7   10.90    4.60
  19 -20  -7    2.10    3.50
  19 -20  -7    3.10    4.80
  19 -20  -7    2.90    3.40
  18 -19   7   23.60    5.50
  18 -19   7   47.20    7.90
  18 -19   7   52.39    5.70
  18 -19   7   31.20    5.50
  18 -19  -7   33.20    5.10
  18 -19  -7   30.80    4.90
  18 -19  -7   26.30    6.20
  18 -19  -7   49.30    7.80
  17 -18   7    9.30    4.60
  17 -18   7    9.40    2.90
  17 -18   7    4.10    5.40
  17 -18   7   12.70    4.80
  17 -18  -7    7.30    3.40
  17 -18  -7    3.50    4.90
  17 -18  -7    8.90    3.80
  17 -18  -7   -0.90    5.20
  16 -17   7   77.29    8.30
  16 -17   7   63.99    7.70
  16 -17   7   35.40    4.50
  16 -17   7   32.60    7.60
  16 -17  -7   52.89    5.90
  16 -17  -7   47.20    7.80
  16 -17  -7   53.39    7.20
  15 -16   7   63.79    7.40
  15 -16   7   56.29    5.20
  15 -16   7   59.79    8.60
  15 -16   7   45.00    6.50
  15 -16  -7   53.29    7.40
  15 -16  -7   51.99    6.10
  15 -16  -7   74.59    9.00
  15 -16  -7   59.59    6.10
  14 -15   7   56.59    7.90
  14 -15   7   47.00    6.30
  14 -15   7   51.09    6.80
  14 -15   7   50.09    4.40
  14 -15  -7   55.89    5.40
  14 -15  -7   52.59    7.80
  14 -15  -7   52.49    6.90
  14 -15  -7   39.30    5.20
  13 -14   7   82.49    9.20
  13 -14   7   93.09   10.20
  13 -14  -7   96.49    9.50
  13 -14  -7  116.39    8.60
  13 -14  -7  100.19   10.20
  12 -13   7   19.40    2.40
  12 -13   7   22.60    4.90
  12 -13   7   22.10    5.10
  12 -13  -7   19.60    4.50
  12 -13  -7   20.40    3.70
  12 -13  -7   30.30    4.60
  11 -12   7   92.69    9.20
  11 -12  -7  107.39    9.10
  10 -11   7  708.23   44.90
  10 -11  -7  699.13   44.70
   9 -10   7  497.65   32.50
   9 -10  -7  509.95   32.50
   8  -9   7   85.69    7.50
   8  -9  -7   89.69    7.40
   7  -8   7   35.10    4.30
   7  -8  -7   38.00    4.20
   6  -7   7  195.18   13.50
   6  -7  -7  206.28   13.40
   5  -6   7  359.26   23.20
  -5   6   7  388.56   23.20
   5  -6  -7  353.96   23.60
  -4   5   7  686.93   42.40
  -3   4   7  548.15   34.00
  -2   3   7  418.46   26.10
  -1   2   7 4562.04  276.37
   0   1   7 1282.67   79.09
   0  -1   7 1315.67   78.99
  -1   0   7 1354.16   82.39
   2  -1   7 4593.14  285.07
  -2   1   7 4810.12  284.87
   3  -2   7 1501.05   94.49
  -3   2   7 1596.14   94.39
  -4   3   7  363.56   22.80
  -5   4   7  717.83   44.30
   6  -5   7  480.65   30.90
  -6   5   7  503.25   30.70
   7  -6   7  305.17   20.20
   7  -6  -7  316.57   20.10
   8  -7   7   59.99    5.80
   8  -7  -7   67.59    5.80
   9  -8   7  426.26   28.50
   9  -8  -7  459.45   28.60
  10  -9   7    4.60    2.70
  10  -9  -7    2.30    2.80
  11 -10   7  583.54   37.60
  11 -10  -7  581.44   37.50
  12 -11   7   61.09    7.00
  12 -11  -7   62.39    7.10
  13 -12   7   26.80    5.00
  13 -12  -7   23.50    5.00
  13 -12  -7   22.20    3.50
  13 -12  -7   25.40    4.80
  14 -13   7   54.59    7.10
  14 -13   7   40.50    3.40
  14 -13   7   41.30    6.00
  14 -13  -7   44.50    6.80
  14 -13  -7   54.59    6.20
  14 -13  -7   32.80    4.70
  15 -14   7   46.80    4.00
  15 -14   7   40.00    7.00
  15 -14   7   51.49    6.10
  15 -14   7   50.69    6.50
  15 -14  -7   50.29    5.80
  15 -14  -7   47.40    7.30
  15 -14  -7   50.19    5.40
  15 -14  -7   53.89    6.80
  16 -15   7   26.40    6.30
  16 -15   7   22.60    2.70
  16 -15   7   29.70    5.10
  16 -15   7   29.20    5.60
  16 -15  -7   29.40    4.10
  16 -15  -7   27.00    6.20
  16 -15  -7   23.00    4.10
  16 -15  -7   25.80    5.90
  17 -16   7   42.40    4.30
  17 -16   7   32.90    5.70
  17 -16   7   56.29    8.10
  17 -16   7   30.70    5.90
  17 -16  -7   38.60    4.70
  17 -16  -7   39.70    7.00
  17 -16  -7   28.90    6.30
  17 -16  -7   33.00    4.90
  18 -17   7   10.70    4.70
  18 -17   7   12.20    5.50
  18 -17   7   21.40    4.90
  18 -17   7    6.70    2.70
  18 -17  -7    4.60    3.60
  18 -17  -7   10.80    3.60
  18 -17  -7   25.00    5.80
  18 -17  -7   10.70    5.20
  19 -18   7   28.60    5.90
  19 -18   7   52.19    5.50
  19 -18   7   37.60    7.60
  19 -18   7   42.40    6.40
  19 -18  -7   54.99    6.50
  19 -18  -7   48.90    7.80
  19 -18  -7   53.79    7.20
  19 -18  -7   59.29    6.40
  20 -19   7    5.40    4.20
  20 -19   7   -1.80    2.70
  20 -19  -7    1.50    3.30
  20 -19  -7   -1.20    3.20
  20 -19  -7    6.90    4.80
  21 -20   7    2.20    3.80
  21 -20   7   -2.60    2.70
  21 -20  -7    0.10    4.00
  21 -20  -7    1.00    3.60
  21 -20  -7    4.10    3.60
  22 -21   7    9.60    3.80
  22 -21   7    3.30    2.70
  22 -21  -7    5.10    3.80
  22 -21  -7   10.10    4.00
  23 -22   7    1.20    2.30
  23 -22   7   10.50    3.30
  23 -22  -7    2.90    3.60
  23 -22  -7    1.60    2.80
  24 -23  -7    1.60    2.90
  22 -23   8    6.60    3.20
  22 -23   8    6.70    2.20
  22 -23  -8    6.80    4.00
  22 -23  -8    7.70    3.00
  21 -22   8   -0.90    2.60
  21 -22   8    7.20    4.70
  21 -22   8    8.90    3.70
  21 -22  -8    7.40    4.90
  21 -22  -8    3.60    3.60
  20 -21   8   12.20    3.20
  20 -21   8    9.60    4.10
  20 -21   8   14.10    4.40
  20 -21  -8   16.80    4.80
  20 -21  -8    6.30    4.30
  19 -20   8    4.70    2.90
  19 -20   8    2.70    4.50
  19 -20   8    8.10    4.20
  19 -20  -8    1.80    3.40
  19 -20  -8    4.10    4.60
  18 -19   8   -1.30    3.90
  18 -19   8   -2.80    4.20
  18 -19   8    5.30    5.40
  18 -19   8   -2.60    2.60
  18 -19  -8   -7.50    4.50
  18 -19  -8    1.20    3.20
  17 -18   8   32.30    5.90
  17 -18   8   37.20    4.20
  17 -18   8   39.60    7.20
  17 -18   8   28.30    5.70
  17 -18  -8   34.20    4.90
  17 -18  -8   37.80    6.60
  17 -18  -8   40.30    7.20
  16 -17   8  115.49   11.80
  16 -17   8  143.09    9.90
  16 -17   8  132.49   13.30
  16 -17   8  130.69   12.10
  16 -17  -8  137.39   13.30
  16 -17  -8  149.09   10.70
  16 -17  -8  138.69   12.50
  15 -16   8   -2.50    4.60
  15 -16   8    2.70    2.10
  15 -16   8    4.90    4.70
  15 -16   8    4.00    4.20
  15 -16  -8    3.00    2.60
  15 -16  -8   -2.70    4.40
  15 -16  -8   -9.80    4.90
  15 -16  -8    2.10    4.60
  14 -15   8   12.40    2.10
  14 -15   8   16.20    5.10
  14 -15   8    7.40    4.30
  14 -15   8   10.90    5.20
  14 -15  -8    7.90    4.40
  14 -15  -8   10.10    2.90
  14 -15  -8    5.10    5.30
  14 -15  -8    8.50    4.70
  13 -14   8   -0.50    1.20
  13 -14   8   -5.70    3.80
  13 -14   8   -2.40    3.60
  13 -14   8   -3.30    4.20
  13 -14  -8   -3.00    3.50
  13 -14  -8   -1.10    3.70
  13 -14  -8    1.50    2.20
  12 -13   8   32.50    5.70
  12 -13   8   32.20    5.80
  12 -13   8   32.80    2.90
  12 -13  -8   44.60    5.40
  12 -13  -8   38.80    5.80
  11 -12   8   35.10    5.60
  11 -12  -8   41.40    5.50
  10 -11   8  210.28   15.40
  10 -11  -8  213.98   15.20
   9 -10   8    8.70    3.20
   9 -10  -8   16.70    3.30
   8  -9   8   43.00    4.90
   8  -9  -8   34.60    4.60
   7  -8   8   30.70    4.10
   7  -8  -8   37.50    4.20
   6  -7   8  148.59   10.80
   6  -7  -8  160.58   10.70
  -5   6   8    1.40    1.50
   5  -6   8   -0.20    1.70
   5  -6  -8    0.20    1.60
  -4   5   8  541.75   33.80
  -3   4   8 1725.23  105.19
  -2   3   8  129.09    8.80
  -1   2   8  906.81   55.59
   0   1   8 1040.90   64.59
   0  -1   8 1074.39   64.49
  -1   0   8 1071.09   65.39
  -2   1   8  919.91   56.39
  -3   2   8  474.05   29.50
  -4   3   8  451.75   28.30
  -5   4   8   59.99    5.00
  -6   5   8  137.79    9.40
   6  -5   8  133.49    9.50
   7  -6   8   80.29    6.20
   7  -6  -8   63.59    5.90
   8  -7   8   87.59    7.90
   8  -7  -8  119.09    8.20
   9  -8   8   36.30    4.50
   9  -8  -8   28.10    4.20
  10  -9   8   58.69    6.20
  10  -9  -8   53.59    6.00
  11 -10   8  134.19   11.00
  11 -10  -8  143.19   11.10
  12 -11   8   20.40    4.40
  12 -11  -8   26.10    4.80
  13 -12   8    8.30    3.70
  13 -12  -8    5.00    3.80
  13 -12  -8    3.30    3.70
  13 -12  -8    4.40    2.90
  14 -13   8  134.89   12.40
  14 -13   8  105.79   14.40
  14 -13   8  128.09   12.30
  14 -13   8  140.09    9.40
  14 -13  -8  163.58   10.70
  14 -13  -8  168.48   12.40
  14 -13  -8  169.18   12.90
  14 -13  -8  155.78   11.00
  15 -14   8  104.19   10.30
  15 -14   8  102.39    6.50
  15 -14   8   64.69    9.00
  15 -14   8   95.19    9.90
  15 -14  -8   90.29    8.10
  15 -14  -8   97.39    9.80
  15 -14  -8   92.79    7.70
  15 -14  -8   89.29   10.00
  16 -15   8   17.90    2.40
  16 -15   8   14.20    5.30
  16 -15   8   14.00    4.80
  16 -15   8   21.20    5.10
  16 -15  -8   19.10    5.30
  16 -15  -8   19.30    5.40
  16 -15  -8   13.60    3.80
  16 -15  -8   20.30    3.60
  17 -16   8   11.80    5.00
  17 -16   8   14.30    5.80
  17 -16   8   12.30    4.70
  17 -16   8   20.90    2.80
  17 -16  -8   22.40    5.60
  17 -16  -8   18.40    3.70
  17 -16  -8   15.00    5.60
  17 -16  -8   15.70    4.10
  18 -17   8   58.79    7.80
  18 -17   8   82.99   10.30
  18 -17   8   78.29    6.50
  18 -17  -8   79.09    9.90
  18 -17  -8   92.09    7.50
  18 -17  -8   72.79    8.30
  18 -17  -8   66.69    8.40
  19 -18   8    6.40    2.80
  19 -18   8   19.90    4.90
  19 -18   8    9.80    5.80
  19 -18  -8    5.90    3.50
  19 -18  -8   13.40    5.10
  20 -19   8    5.00    4.10
  20 -19   8    1.00    2.80
  20 -19  -8   -9.00    4.10
  20 -19  -8    2.40    3.20
  21 -20   8   14.30    4.30
  21 -20   8    9.40    3.00
  21 -20  -8   13.90    4.40
  21 -20  -8    9.50    4.40
  22 -21   8   -1.60    2.50
  22 -21   8    0.30    3.40
  22 -21  -8   -1.70    3.50
  22 -21  -8    6.00    4.20
  23 -22   8    5.70    2.20
  23 -22   8    3.10    2.90
  23 -22  -8    3.40    2.70
  23 -22  -8    0.70    3.40
  24 -23  -8    5.90    4.50
  22 -23   9   -2.80    2.80
  22 -23  -9    3.70    2.80
  22 -23  -9    3.90    3.80
  21 -22   9    5.30    3.50
  21 -22   9   16.00    2.80
  21 -22  -9    7.90    5.60
  21 -22  -9    4.50    3.80
  20 -21   9    9.30    3.10
  20 -21   9   17.60    4.60
  20 -21   9   23.90    4.50
  20 -21  -9   17.50    5.40
  20 -21  -9   24.20    4.70
  19 -20   9   13.60    4.50
  19 -20   9   16.50    3.40
  19 -20   9   20.40    5.00
  19 -20  -9   14.10    4.90
  19 -20  -9   16.50    4.10
  18 -19   9    5.20    2.90
  18 -19   9    9.80    4.50
  18 -19   9   12.30    5.00
  18 -19  -9   12.90    3.70
  18 -19  -9   12.50    5.10
  17 -18   9   30.10    5.70
  17 -18   9   36.80    7.20
  17 -18   9   31.20    4.10
  17 -18   9   25.30    5.90
  17 -18  -9   35.80    4.70
  17 -18  -9   35.30    6.20
  16 -17   9   25.30    6.20
  16 -17   9   18.70    3.10
  16 -17   9    7.20    5.10
  16 -17   9   18.10    5.00
  16 -17  -9   12.90    5.10
  16 -17  -9   19.70    3.70
  16 -17  -9   21.30    6.10
  15 -16   9   -8.20    4.30
  15 -16   9   -0.90    2.00
  15 -16   9   -0.60    4.80
  15 -16   9   -0.50    4.40
  15 -16  -9    0.80    2.50
  15 -16  -9   -4.70    4.20
  15 -16  -9    1.40    4.70
  14 -15   9    9.50    2.00
  14 -15   9   14.30    4.80
  14 -15   9   11.20    4.80
  14 -15   9    6.40    4.80
  14 -15  -9   14.00    5.10
  14 -15  -9   10.10    2.80
  14 -15  -9   11.60    4.40
  13 -14   9   50.89    6.80
  13 -14   9   61.39    4.50
  13 -14   9   64.09    8.20
  13 -14   9   53.19    7.10
  13 -14  -9   56.89    7.70
  13 -14  -9   55.89    6.60
  13 -14  -9   59.09    5.60
  12 -13   9    9.00    3.80
  12 -13   9   12.30    4.60
  12 -13  -9   14.40    4.00
  12 -13  -9    9.90    4.10
  11 -12   9  136.39   10.70
  11 -12  -9  124.49   10.00
  11 -12  -9  105.49   10.10
  10 -11   9   20.60    4.20
  10 -11  -9   21.40    4.00
   9 -10   9    5.20    3.20
   9 -10  -9   14.00    3.10
   8  -9   9   78.89    7.20
   8  -9  -9   83.69    7.00
   7  -8   9  400.56   26.90
   7  -8  -9  439.26   26.90
   6  -7   9  209.48   13.90
   6  -7  -9  199.48   13.60
   5  -6   9  460.45   29.90
  -5   6   9  478.65   30.00
   5  -6  -9  492.05   30.40
  -4   5   9 1302.97   79.79
  -3   4   9  458.85   28.80
  -2   3   9  235.18   15.20
   1  -2   9  540.05   33.00
  -1   2   9  531.85   33.20
   0  -1   9   66.09    4.90
   0   1   9   63.29    5.00
   1   0   9   70.09    4.90
  -1   0   9   63.19    5.00
  -2   1   9  541.75   30.10
   2  -1  -9  424.46   29.90
  -3   2   9  238.28   15.40
  -4   3   9 2004.00  122.19
  -5   4   9  797.12   49.30
   6  -5   9  160.88   11.20
  -6   5   9  168.38   11.20
   7  -6   9  283.67   18.60
   8  -7   9  300.17   20.30
   8  -7  -9  319.67   20.40
   9  -8   9  446.86   30.10
   9  -8  -9  492.45   30.20
  10  -9   9  127.09   10.40
  10  -9  -9  140.39   10.50
  11 -10   9   84.89    7.80
  11 -10  -9   77.19    7.70
  12 -11   9    0.40    3.10
  12 -11  -9    1.40    3.00
  12 -11  -9    0.50    3.30
  13 -12   9   76.09    9.50
  13 -12   9   84.09    9.10
  13 -12  -9  104.79    9.50
  13 -12  -9  112.49    9.30
  14 -13   9  141.49   13.70
  14 -13   9  149.49   13.20
  14 -13   9  175.58   13.90
  14 -13  -9  170.88   11.60
  14 -13  -9  186.38   13.30
  14 -13  -9  156.88   13.70
  15 -14   9   30.10    2.80
  15 -14   9   19.10    5.20
  15 -14   9   22.80    5.80
  15 -14   9   29.30    6.00
  15 -14  -9   22.50    5.50
  15 -14  -9   14.50    4.90
  15 -14  -9   27.70    3.80
  16 -15   9   43.80    6.10
  16 -15   9   36.40    6.80
  16 -15   9   28.20    3.20
  16 -15   9   39.00    7.10
  16 -15  -9   35.70    6.10
  16 -15  -9   34.30    4.40
  16 -15  -9   35.50    6.80
  17 -16   9    0.40    4.80
  17 -16   9    3.90    2.10
  17 -16   9   11.60    4.80
  17 -16   9    9.00    6.20
  17 -16  -9    5.90    3.00
  17 -16  -9   11.50    5.10
  18 -17   9   12.70    5.50
  18 -17   9   13.40    2.70
  18 -17   9    3.80    4.30
  18 -17  -9   13.30    4.80
  18 -17  -9    7.10    3.20
  19 -18   9   35.90    4.10
  19 -18   9   26.50    5.30
  19 -18  -9   30.40    6.00
  19 -18  -9   37.80    4.80
  20 -19   9    2.00    2.80
  20 -19   9    9.50    4.30
  20 -19  -9    9.40    4.90
  20 -19  -9    1.50    3.20
  21 -20   9   -2.30    2.50
  21 -20   9    4.90    3.70
  21 -20  -9    2.90    4.30
  21 -20  -9    3.50    4.00
  22 -21   9    6.80    3.50
  22 -21   9    7.20    2.40
  22 -21  -9    3.50    3.50
  22 -21  -9    4.30    4.80
  23 -22   9   -0.90    2.70
  23 -22  -9    6.90    3.50
  23 -22  -9   10.70    4.90
  22 -23  10    5.20    2.80
  22 -23 -10    8.50    3.60
  21 -22  10    1.60    3.20
  21 -22  10    2.00    2.00
  21 -22 -10   -2.00    3.40
  21 -22 -10   12.40    5.90
  20 -21  10    9.70    2.70
  20 -21  10   20.90    4.30
  20 -21 -10   18.90    5.10
  20 -21 -10   18.00    4.50
  19 -20  10   43.90    5.00
  19 -20  10   29.40    5.50
  19 -20  10   25.50    5.10
  19 -20 -10   35.30    4.90
  19 -20 -10   35.30    5.90
  18 -19  10    9.30    4.50
  18 -19  10    5.50    4.60
  18 -19  10    7.90    2.80
  18 -19 -10    2.50    3.30
  18 -19 -10    4.90    4.50
  17 -18  10   12.10    5.20
  17 -18  10    7.70    2.90
  17 -18  10   11.10    4.60
  17 -18  10    5.80    5.40
  17 -18 -10   10.40    5.00
  17 -18 -10   15.60    3.50
  16 -17  10   36.50    6.20
  16 -17  10   39.20    7.40
  16 -17  10   28.80    6.60
  16 -17  10   41.30    4.30
  16 -17 -10   34.00    6.50
  16 -17 -10   43.40    5.30
  15 -16  10  113.19   12.10
  15 -16  10  112.29   10.90
  15 -16  10  123.29    8.60
  15 -16  10  105.99   12.00
  15 -16 -10  111.49    9.10
  15 -16 -10  128.39   11.40
  14 -15  10   46.40    7.20
  14 -15  10   40.80    7.00
  14 -15  10   49.20    4.30
  14 -15  10   39.00    6.20
  14 -15 -10   38.40    6.00
  14 -15 -10   36.70    4.60
  13 -14  10   67.89    8.60
  13 -14  10   66.19    7.40
  13 -14  10   69.19    5.00
  13 -14  10   63.89    8.00
  13 -14 -10   60.49    6.00
  13 -14 -10   62.19    7.20
  13 -14 -10   68.79    9.20
  12 -13  10    0.00    3.70
  12 -13  10    1.30    4.40
  12 -13 -10    1.90    3.70
  12 -13 -10    2.30    3.50
  11 -12  10  176.38   14.20
  11 -12  10  184.68   14.00
  11 -12 -10  185.28   14.00
  11 -12 -10  176.88   13.50
  10 -11  10  223.58   16.20
  10 -11 -10  222.08   16.00
   9 -10  10   65.79    6.60
   9 -10 -10   65.49    7.00
   8  -9  10  225.08   15.50
   7  -8  10  498.75   31.70
  -5   6  10  418.96   26.60
  -4   5  10  248.78   16.30
  -3   4  10   81.99    6.40
  -2   3  10  465.85   29.20
   1  -2  10  281.47   17.70
  -1   2  10  278.67   17.90
   0   1  10  259.77   16.50
   0  -1  10  255.47   16.40
   1   0  10  266.87   16.90
  -1   0  10  264.17   17.00
  -2   1  10  282.57   18.10
  -3   2  10   21.40    2.70
  -4   3  10  274.67   17.80
  -5   4  10  777.22   48.10
  -6   5  10    6.70    1.80
   6  -5  10    8.60    2.20
   7  -6  10   16.70    2.90
   8  -7  10   87.49    7.30
   9  -8  10   21.50    3.70
  10  -9  10   88.39    7.90
  11 -10  10   69.59    7.30
  12 -11  10   79.29    8.60
  12 -11 -10  100.49    8.50
  13 -12  10   57.49    7.20
  13 -12 -10   51.89    6.20
  14 -13  10  177.28   15.10
  14 -13  10  168.58   19.30
  14 -13  10  197.08   15.70
  14 -13 -10  224.18   15.40
  14 -13 -10  208.18   13.70
  15 -14  10    4.10    4.80
  15 -14  10    4.60    8.00
  15 -14  10   12.00    5.10
  15 -14  10    8.30    1.50
  15 -14 -10    7.70    4.30
  15 -14 -10    8.10    2.90
  16 -15  10   26.20    6.50
  16 -15  10   28.00    5.60
  16 -15  10   26.80    3.00
  16 -15 -10   36.60    5.90
  16 -15 -10   31.60    4.10
  17 -16  10   25.40    2.90
  17 -16  10   14.00    5.90
  17 -16  10   14.40    4.90
  17 -16 -10   22.60    3.80
  17 -16 -10   26.60    5.50
  18 -17  10   34.40    3.80
  18 -17  10   28.80    5.50
  18 -17  10   28.90    6.50
  18 -17 -10   37.10    4.50
  18 -17 -10   31.80    5.90
  19 -18  10   -0.30    2.50
  19 -18  10    6.60    4.40
  19 -18 -10    2.10    3.00
  19 -18 -10    7.30    4.60
  20 -19  10   11.50    2.90
  20 -19  10   11.80    4.20
  20 -19 -10   19.30    3.90
  20 -19 -10   14.90    4.80
  21 -20  10   25.90    4.50
  21 -20  10   23.20    3.30
  21 -20 -10   32.10    5.00
  21 -20 -10   23.20    4.80
  22 -21  10    4.00    3.20
  22 -21  10    7.80    2.10
  22 -21 -10    0.50    3.20
  22 -21 -10   -3.80    4.60
  23 -22 -10    3.80    3.20
  21 -22  11    0.20    3.00
  21 -22 -11   -2.90    3.00
  21 -22 -11    5.00    4.80
  20 -21  11   11.20    2.40
  20 -21  11   14.80    4.00
  20 -21 -11   14.60    4.30
  20 -21 -11    5.70    4.50
  19 -20  11   18.00    4.40
  19 -20  11    4.60    2.60
  19 -20  11    7.40    4.80
  19 -20 -11    8.30    3.70
  19 -20 -11    1.80    4.10
  18 -19  11    7.20    4.70
  18 -19  11    7.70    2.80
  18 -19  11    7.20    4.20
  18 -19 -11    9.00    3.40
  18 -19 -11    1.90    4.20
  17 -18  11   20.60    5.70
  17 -18  11   21.70    5.40
  17 -18  11   31.70    3.70
  17 -18 -11   17.40    5.10
  17 -18 -11   27.30    4.20
  16 -17  11  166.98   11.60
  16 -17  11  172.58   13.80
  16 -17 -11  164.28   12.10
  16 -17 -11  167.48   13.90
  15 -16  11    9.80    2.60
  15 -16  11    9.30    5.80
  15 -16  11    4.20    4.80
  15 -16 -11    8.60    4.60
  15 -16 -11   12.60    3.00
  14 -15  11   56.49    8.40
  14 -15  11   74.09    8.80
  14 -15  11   57.09    8.20
  14 -15 -11   55.79    7.20
  14 -15 -11   65.29    6.00
  13 -14  11   35.50    6.80
  13 -14  11   40.40    6.40
  13 -14  11   33.30    6.40
  13 -14 -11   41.50    4.70
  13 -14 -11   35.70    5.70
  12 -13  11   79.09    8.70
  12 -13  11   63.89    8.10
  12 -13  11   69.69    8.20
  12 -13 -11   65.79    8.00
  12 -13 -11   66.79    7.60
  11 -12  11   35.70    5.70
  11 -12  11   33.60    6.20
  11 -12 -11   49.40    5.60
  10 -11  11   -0.40    3.20
  10 -11 -11    6.10    3.30
  -5   6  11  454.15   28.90
  -4   5  11    9.30    2.30
  -3   4  11  137.69    9.70
  -2   3  11  119.39    8.60
   1  -2  11  142.89    9.40
  -1   2  11  137.09    9.70
   0   1  11  561.84   34.90
   0  -1  11  560.24   34.80
  -1   0  11  568.04   35.50
   1   0  11  573.44   35.40
  -2   1  11  143.49    9.90
  -3   2  11  418.36   26.50
  -4   3  11   70.69    5.80
  -5   4  11  312.67   20.20
  -6   5  11   69.19    5.70
   9  -8  11   73.59    6.90
  10  -9  11   35.30    4.90
  11 -10  11  105.29    9.90
  11 -10 -11  127.99   10.10
  12 -11  11   45.20    6.10
  12 -11 -11   39.70    5.40
  13 -12  11  126.79   12.00
  13 -12 -11  136.79   11.60
  13 -12 -11  154.78   10.40
  14 -13  11    6.40    4.20
  14 -13  11    2.50    4.70
  14 -13 -11    9.00    2.80
  14 -13 -11   -0.30    3.90
  15 -14  11   66.09    8.10
  15 -14  11   76.69    9.30
  15 -14 -11   74.09    8.60
  15 -14 -11   74.89    6.70
  16 -15  11   64.39    8.20
  16 -15  11   76.79    9.90
  16 -15 -11   85.29    7.00
  16 -15 -11   68.19    8.70
  17 -16  11   11.10    5.00
  17 -16  11    5.30    2.10
  17 -16 -11   -0.50    4.20
  17 -16 -11    2.70    2.90
  18 -17  11   13.00    2.90
  18 -17  11   18.70    5.10
  18 -17 -11   15.50    3.40
  18 -17 -11   11.60    4.80
  19 -18  11    3.50    2.40
  19 -18  11    6.10    4.30
  19 -18 -11    2.30    4.30
  19 -18 -11    1.50    3.00
  20 -19  11   30.50    4.90
  20 -19  11   23.40    3.50
  20 -19 -11   40.30    5.70
  21 -20  11    3.70    3.40
  21 -20 -11    1.20    3.80
  21 -20 -11    4.60    3.70
  22 -21  11    1.70    2.90
  22 -21 -11    4.20    3.00
  22 -21 -11    5.30    4.00
  23 -22 -11    6.00    3.20
  21 -22  12    0.00    2.70
  21 -22 -12    6.10    3.90
  21 -22 -12    2.80    3.00
  20 -21  12    6.80    2.00
  20 -21  12    4.00    3.50
  20 -21 -12    7.20    4.60
  20 -21 -12    3.70    3.70
  19 -20  12    4.10    2.30
  19 -20  12   11.40    4.00
  19 -20 -12    8.10    4.30
  19 -20 -12   15.90    4.40
  18 -19  12   12.50    2.80
  18 -19  12   13.80    4.50
  18 -19  12   10.50    4.90
  18 -19 -12    6.30    4.20
  18 -19 -12   11.10    3.40
  17 -18  12   -0.50    4.70
  17 -18  12   -0.80    4.20
  17 -18  12    4.10    2.50
  17 -18 -12   -2.10    4.00
  17 -18 -12    3.60    2.90
  16 -17  12   20.70    5.70
  16 -17  12   20.80    3.10
  16 -17  12   19.00    5.30
  16 -17 -12   15.50    5.00
  16 -17 -12   17.90    3.50
  15 -16  12   -0.60    5.10
  15 -16  12   -4.60    4.60
  15 -16  12    1.10    2.20
  15 -16 -12   -8.80    3.90
  15 -16 -12    5.20    2.70
  14 -15  12    8.90    5.50
  14 -15  12   11.90    5.40
  14 -15 -12    6.80    4.20
  14 -15 -12    8.30    2.70
  13 -14  12    9.60    5.20
  13 -14  12    1.70    5.10
  13 -14 -12    1.00    2.50
  12 -13  12   17.30    5.30
  12 -13  12   16.70    5.30
  12 -13 -12   16.20    3.00
  12 -13 -12   14.50    4.30
  11 -12  12  167.48   14.50
  11 -12 -12  193.38   13.70
  10 -11  12  100.89   10.10
  10 -11 -12  109.19    9.20
  -5   6  12   90.29    7.30
  -4   5  12   74.99    6.30
  -3   4  12  144.69   10.30
  -2   3  12   74.89    6.20
  -1   2  12  407.06   25.70
   1  -2  12  400.86   25.30
   0   1  12  820.42   49.99
   0  -1  12  798.72   49.90
  -1   0  12  815.92   49.99
   1   0  12  803.12   49.90
  -2   1  12  418.66   26.50
  -3   2  12   22.80    3.10
  -4   3  12   41.00    4.30
  -5   4  12  898.51   55.69
  -6   5  12  161.18   11.40
  11 -10 -12   17.50    4.10
  12 -11 -12   11.50    3.80
  13 -12 -12   50.09    5.40
  13 -12 -12   47.70    6.00
  14 -13  12   41.90    8.10
  14 -13 -12   59.49    5.60
  14 -13 -12   45.00    6.30
  15 -14  12  157.58   15.40
  15 -14 -12  211.28   15.40
  15 -14 -12  218.58   13.90
  16 -15 -12   79.09    7.00
  16 -15 -12   80.19    8.80
  17 -16  12    6.60    4.80
  17 -16 -12    2.60    2.60
  17 -16 -12   -2.10    4.00
  18 -17  12   37.30    6.30
  18 -17 -12   63.39    6.00
  18 -17 -12   55.49    7.00
  19 -18  12   10.10    4.30
  19 -18 -12    9.80    4.50
  19 -18 -12   11.80    3.40
  20 -19  12    7.50    3.90
  20 -19 -12    2.30    4.10
  20 -19 -12    8.20    4.10
  21 -20  12    2.50    3.40
  21 -20 -12   12.80    4.40
  21 -20 -12    9.80    3.70
  22 -21 -12   12.80    3.90
  22 -21 -12    9.80    3.30
  21 -22  13    1.20    2.70
  21 -22 -13    4.70    2.80
  21 -22 -13    9.70    3.60
  20 -21  13    3.50    3.10
  20 -21 -13    4.50    3.80
  20 -21 -13   16.90    5.60
  19 -20  13    5.80    3.70
  19 -20 -13    8.70    4.30
  19 -20 -13   14.00    5.70
  18 -19  13    6.50    4.10
  18 -19  13    2.50    6.70
  18 -19  13   -0.50    2.10
  18 -19 -13    1.70    3.90
  18 -19 -13    2.30    3.10
  17 -18  13   -0.90    4.20
  17 -18  13    4.30    4.90
  17 -18  13    1.40    2.30
  17 -18 -13   -1.10    3.90
  17 -18 -13   -0.70    2.70
  16 -17  13    3.10    5.30
  16 -17  13   15.10    2.80
  16 -17  13    3.90    4.80
  16 -17 -13    9.50    3.00
  16 -17 -13    9.20    4.60
  15 -16  13   38.90    6.60
  15 -16  13   47.30    4.70
  15 -16  13   26.20    6.70
  15 -16 -13   45.80    5.20
  15 -16 -13   35.20    5.80
  14 -15  13  115.29   12.00
  14 -15  13  119.59   11.70
  14 -15 -13  116.69    9.20
  14 -15 -13  131.19   11.10
  13 -14  13   15.40    5.80
  13 -14  13   18.90    5.90
  13 -14 -13   24.90    5.20
  13 -14 -13   27.00    3.60
  12 -13  13   27.40    5.90
  12 -13  13   25.00    5.70
  12 -13 -13   13.50    3.00
  12 -13 -13   21.10    4.60
  11 -12  13   15.00    6.70
  11 -12  13   18.70    5.20
  11 -12 -13   14.60    4.00
  10 -11  13   97.69    9.50
  10 -11  13   86.09    7.20
  10 -11 -13   85.39    8.60
   9 -10 -13   52.09    5.90
  -5   6  13  314.77   20.80
  -4   5  13  216.88   14.80
  -3   4  13    5.60    2.10
  -2   3  13  303.27   19.80
  -1   2  13  712.33   43.70
   1  -2  13  688.73   43.30
   0   1  13   52.19    5.00
   0  -1  13   59.49    4.90
   1   0  13   52.59    4.70
  -1   0  13   50.09    4.70
  -2   1  13  694.43   43.60
   2  -1  13  706.43   43.40
  -3   2  13   82.29    6.70
  -4   3  13    1.60    1.70
  -5   4  13  152.08   10.80
  10  -9 -13   73.49    7.90
  11 -10 -13  179.78   13.70
  12 -11 -13  129.39    9.40
  12 -11 -13  117.39   10.60
  13 -12 -13   -6.10    3.40
  13 -12 -13   -0.50    2.40
  14 -13 -13   37.20    5.80
  14 -13 -13   45.80    5.30
  15 -14 -13   53.99    5.70
  15 -14 -13   48.50    6.60
  16 -15  13   16.30    6.00
  16 -15 -13   12.70    3.20
  16 -15 -13   12.50    4.60
  17 -16  13   15.10    5.20
  17 -16 -13   17.00    3.30
  17 -16 -13   10.40    4.60
  18 -17 -13   76.89    9.10
  18 -17 -13   88.89    7.40
  19 -18  13   -1.70    3.90
  19 -18 -13   -0.40    3.70
  19 -18 -13    4.90    3.10
  20 -19  13   -2.30    5.00
  20 -19 -13   12.80    4.20
  20 -19 -13   14.70    4.60
  21 -20 -13    8.30    3.70
  21 -20 -13    8.60    5.40
  22 -21 -13   16.70    3.70
  22 -21 -13    5.00    3.00
  20 -21  14    6.90    3.00
  20 -21 -14   12.40    5.80
  20 -21 -14    4.30    3.40
  19 -20  14   12.20    3.80
  19 -20 -14   22.70    4.90
  19 -20 -14   14.20    4.30
  18 -19  14    8.80    4.00
  18 -19 -14    5.40    4.00
  18 -19 -14   14.10    3.70
  17 -18  14    0.10    4.50
  17 -18  14   11.10    6.50
  17 -18 -14    9.00    4.20
  17 -18 -14    7.50    3.00
  16 -17  14   44.70    6.80
  16 -17  14   42.00    7.00
  16 -17 -14   68.99    5.90
  16 -17 -14   51.49    6.80
  15 -16  14   97.09   11.10
  15 -16  14  102.59   11.50
  15 -16 -14  124.69    8.90
  15 -16 -14  117.09   10.50
  14 -15  14   64.09    8.50
  14 -15  14   56.79    8.10
  14 -15 -14   77.69    8.50
  14 -15 -14   71.29    6.30
  13 -14  14   10.60    5.60
  13 -14  14   13.70    5.80
  13 -14 -14   11.10    2.90
  13 -14 -14    2.80    4.30
  12 -13  14  171.98   14.90
  12 -13  14  182.98   15.20
  12 -13 -14  168.58   13.00
  12 -13 -14  192.58   14.00
  11 -12  14   15.40    3.80
  11 -12  14   19.90    5.60
  11 -12  14   15.60    5.40
  11 -12 -14   13.50    4.10
  10 -11  14   32.10    4.00
  10 -11  14   40.60    6.00
  10 -11 -14   36.30    5.20
   9 -10  14  117.29    9.50
   9 -10  14  140.79   11.40
   9 -10 -14  138.39   10.90
   8  -9 -14  139.19   11.50
  -4   5  14   17.80    3.20
  -3   4  14  101.99    8.10
  -2   3  14  101.19    7.70
   2  -3  14   93.99    7.00
  -1   2  14   68.39    5.90
   1  -2  14   69.59    5.50
   0  -1  14  137.09    9.30
   0   1  14  120.19    9.00
   0   1  14  134.99    9.40
   1   0  14  129.09    9.20
   1   0  14  120.89    8.80
  -1   0  14  138.89    9.30
  -2   1  14   68.09    5.80
   2  -1  14   61.89    4.90
   2  -1  14   71.19    5.50
  -3   2  14  236.68   15.90
  -4   3  14  301.67   19.80
  -5   4  14  156.18   11.20
   9  -8 -14  184.78   14.10
  10  -9  14   58.89    5.80
  10  -9 -14   65.89    7.80
  11 -10 -14   68.69    7.90
  12 -11 -14   46.70    5.90
  12 -11 -14   49.50    5.40
  13 -12 -14    6.40    4.00
  13 -12 -14    4.20    2.70
  14 -13 -14   21.90    3.50
  14 -13 -14   19.70    4.70
  15 -14 -14   14.20    3.10
  15 -14 -14   10.60    4.40
  16 -15 -14   67.69    8.00
  16 -15 -14   67.59    6.30
  17 -16 -14    2.20    4.10
  17 -16 -14   12.70    3.00
  18 -17 -14    6.90    2.90
  18 -17 -14    5.30    4.20
  19 -18 -14   15.30    3.70
  19 -18 -14   14.80    4.30
  20 -19 -14   30.30    4.90
  20 -19 -14   28.90    4.80
  21 -20 -14   20.90    5.10
  21 -20 -14   11.60    3.60
  22 -21 -14    3.70    3.70
  20 -21 -15    4.30    3.10
  19 -20  15   -0.10    3.20
  19 -20 -15    1.20    3.80
  19 -20 -15    4.20    4.40
  18 -19  15    3.40    3.70
  18 -19 -15   10.50    3.90
  18 -19 -15    6.00    4.30
  17 -18  15   11.60    4.50
  17 -18 -15   19.80    3.60
  17 -18 -15   15.10    4.50
  16 -17  15    2.70    5.70
  16 -17  15    9.30    4.80
  16 -17 -15    3.20    2.60
  16 -17 -15   -2.60    3.90
  15 -16  15   -6.70    4.90
  15 -16  15   -6.80    4.80
  15 -16 -15    1.50    3.90
  15 -16 -15    2.10    2.50
  14 -15  15   -3.60    5.10
  14 -15  15   -6.60    5.40
  14 -15 -15    5.90    4.00
  14 -15 -15    4.90    2.60
  13 -14  15    5.00    5.30
  13 -14  15   -3.50    5.50
  13 -14 -15   -5.60    3.70
  13 -14 -15   -0.50    4.00
  12 -13  15    3.00    4.90
  12 -13  15   -4.90    5.70
  12 -13 -15   -1.10    3.70
  11 -12  15   37.10    6.10
  11 -12  15   29.70    4.10
  11 -12 -15   35.50    5.30
  10 -11  15  121.49    9.30
  10 -11  15  119.79   11.10
  10 -11 -15  123.99   10.70
   9 -10  15  133.29   10.30
   9 -10  15  144.99   12.10
   9 -10 -15  152.88   11.60
   8  -9  15   39.00    4.20
   8  -9  15   31.00    5.40
   8  -9 -15   43.40    5.70
   7  -8 -15  296.87   21.10
  -4   5  15    4.80    2.30
  -3   4  15  229.28   15.70
  -2   3  15  116.49    9.20
   2  -3  15  126.69    8.60
  -1   2  15  256.57   17.70
  -1   2  15  279.87   18.00
   1  -2  15  274.87   17.60
   0  -1  15   37.10    4.20
   0   1  15   41.10    3.90
   0   1  15   43.40    4.40
   1   0  15   39.80    4.40
  -1   0  15   45.10    4.50
   1   0  15   42.90    3.80
   2  -1  15  286.17   17.70
   2  -1  15  261.77   17.20
  -2   1  15  263.97   17.90
  -3   2  15  295.67   19.50
   3  -2  15  293.87   19.00
  -4   3  15   11.50    2.60
  -5   4  15   -0.60    1.90
   8  -7 -15  100.09    9.90
   9  -8  15   -0.20    2.00
   9  -8 -15    3.20    3.80
  10  -9  15   70.29    6.30
  10  -9 -15   84.59    8.40
  11 -10 -15  248.28   17.60
  11 -10 -15  243.78   16.40
  12 -11 -15   24.70    3.50
  12 -11 -15   17.90    4.50
  13 -12 -15   71.69    8.30
  13 -12 -15   67.59    6.50
  14 -13 -15    9.20    2.80
  14 -13 -15    8.40    4.10
  15 -14 -15   27.70    3.80
  15 -14 -15   28.10    5.30
  16 -15 -15   13.60    3.10
  16 -15 -15   17.20    4.60
  17 -16 -15   -0.90    3.80
  17 -16 -15    2.70    2.50
  18 -17 -15   61.79    6.00
  18 -17 -15   52.49    6.70
  19 -18 -15   -1.30    3.50
  19 -18 -15   -5.80    3.80
  20 -19 -15   12.40    4.40
  20 -19 -15    6.40    3.70
  21 -20 -15    0.70    2.80
  21 -20 -15    4.50    3.50
  20 -21 -16    3.60    2.90
  19 -20 -16   12.40    4.20
  18 -19 -16   24.40    4.80
  17 -18  16    2.40    4.70
  17 -18 -16    6.80    4.10
  16 -17  16    3.90    4.70
  16 -17 -16    5.90    4.10
  16 -17 -16    1.90    4.80
  15 -16  16    4.50    5.20
  15 -16  16   -5.70    5.40
  15 -16 -16   -0.60    3.60
  14 -15  16   13.50    5.40
  14 -15  16    6.80    5.90
  14 -15 -16   13.40    4.30
  13 -14  16   23.60    9.90
  13 -14  16   52.39    7.30
  13 -14 -16   63.99    7.60
  12 -13  16   16.10    5.60
  12 -13 -16   14.20    4.40
  11 -12  16   51.79    5.50
  11 -12  16   49.10    6.60
  11 -12 -16   44.10    6.10
  10 -11  16   65.59    6.50
  10 -11  16   63.69    7.30
  10 -11 -16   74.19    8.30
   9 -10  16   83.09    7.40
   9 -10  16   89.39    9.10
   9 -10 -16   93.19    8.90
   8  -9  16    7.70    3.80
   8  -9  16    3.40    2.50
   8  -9 -16    0.90    3.80
   7  -8  16   87.09    8.80
   7  -8  16   92.79    7.50
   7  -8  16   89.29    6.70
   7  -8 -16   94.59    9.60
  -6   7  16  174.18   13.10
   6  -7  16  164.68   12.00
   6  -7  16  176.18   11.50
   6  -7 -16  183.88   14.60
  -5   6  16  229.18   16.10
  -4   5  16  143.59   10.30
  -4   5  16  124.19   10.30
   3  -4  16  362.26   23.80
  -3   4  16  377.06   24.70
  -3   4  16  391.76   24.60
  -2   3  16   78.89    6.70
   2  -3  16   63.89    5.80
  -2   3  16   78.69    6.30
  -1   2  16  246.08   16.60
   1  -2  16  246.28   16.10
   1  -2  16  260.57   16.50
  -1   2  16  244.58   16.90
   0  -1  16  422.16   26.90
   0   1  16  423.56   27.10
   0   1  16  421.76   26.80
  -1   0  16  426.16   27.10
   1   0  16  432.46   27.10
   1   0  16  410.86   26.60
  -2   1  16  256.47   17.00
   2  -1  16  254.47   16.70
   2  -1  16  246.78   16.20
   3  -2  16  206.98   13.50
  -3   2  16  195.68   14.00
  -4   3  16  130.79   10.00
  -5   4  16  345.27   22.80
   7  -6  16   26.00    4.60
   7  -6 -16   18.60    5.30
   8  -7  16   84.29    6.80
   8  -7 -16   88.69    9.80
   9  -8  16   55.19    5.50
   9  -8 -16   61.89    7.00
  10  -9  16   43.70    5.00
  10  -9 -16   46.40    6.20
  11 -10  16    6.20    2.50
  11 -10 -16    2.50    4.00
  11 -10 -16    6.30    2.70
  12 -11 -16  105.19   10.10
  12 -11 -16  107.99    8.50
  13 -12 -16    6.50    2.60
  13 -12 -16    4.20    3.80
  14 -13 -16    4.60    2.50
  14 -13 -16   -1.40    3.70
  15 -14 -16   11.70    4.40
  15 -14 -16   15.30    3.00
  16 -15 -16    3.90    2.60
  16 -15 -16    4.90    3.90
  17 -16 -16   14.30    3.00
  17 -16 -16   10.70    4.30
  18 -17 -16    3.20    3.90
  18 -17 -16    4.80    3.10
  19 -18 -16    9.20    4.40
  19 -18 -16    6.70    3.80
  20 -19 -16   16.50    5.50
  20 -19 -16    5.10    3.80
  21 -20 -16    8.40    4.10
  21 -20 -16    4.30    3.00
  19 -20 -17    5.00    3.30
  18 -19 -17   -1.10    3.80
  17 -18 -17   13.70    4.60
  16 -17 -17    5.70    3.90
  15 -16 -17   -4.00    3.50
  14 -15  17    3.70    5.90
  14 -15 -17   14.00    4.40
  13 -14  17   13.60    5.10
  13 -14 -17    4.30    4.10
  12 -13  17   53.29    6.90
  12 -13  17   41.40    5.00
  12 -13 -17   47.90    6.10
  11 -12  17   12.70    3.10
  11 -12  17   19.00    5.10
  11 -12 -17   13.70    4.30
  10 -11  17  404.36   26.30
  10 -11  17  396.96   27.60
  10 -11 -17  431.76   27.60
   9 -10  17   30.40    5.70
   9 -10  17   40.40    4.30
   9 -10 -17   38.20    5.50
   8  -9  17   84.29    7.30
   8  -9  17   75.19    8.90
   8  -9  17   89.19    6.50
   8  -9 -17   94.79    9.40
   7  -8  17  140.29   11.60
  -7   8  17  143.29   11.50
   7  -8  17  138.59   10.30
   7  -8 -17  143.19   12.30
  -6   7  17   19.00    3.60
   6  -7  17   13.90    4.20
   6  -7  17   13.30    2.80
   6  -7 -17   21.20    5.10
   5  -6  17  265.77   18.00
  -5   6  17  292.37   19.00
   5  -6 -17  266.37   19.70
   4  -5  17  156.88   11.60
  -4   5  17  157.78   12.40
  -4   5  17  190.38   12.50
  -3   4  17  130.99   10.60
   3  -4  17  135.09    9.70
  -3   4  17  150.38   10.50
  -2   3  17   61.49    5.70
  -2   3  17   65.99    6.20
   2  -3  17   56.59    5.20
   1  -2  17  207.38   13.70
  -1   2  17  221.38   14.70
   1  -2  17  197.98   14.10
  -1   2  17  208.48   14.20
   0   1  17   75.99    6.20
   0  -1  17   80.39    6.50
   0   1  17   76.79    6.80
  -1   0  17   73.99    6.50
   1   0  17   76.29    6.50
   1   0  17   73.49    5.90
  -2   1  17  212.28   14.40
   2  -1  17  198.98   14.00
   3  -2  17  105.29    7.80
  -3   2  17   97.29    8.20
  -4   3  17   20.00    3.50
   5  -4  17  228.68   15.70
   6  -5  17   38.70    4.10
   7  -6  17   29.10    3.50
   7  -6 -17   35.20    6.10
   8  -7  17  218.28   14.60
   8  -7 -17  217.68   16.70
   9  -8  17  175.28   12.50
   9  -8 -17  194.38   14.60
  10  -9  17  120.99    9.70
  10  -9 -17  159.28   12.00
  11 -10  17  259.17   17.10
 -11  10  17  256.17   17.00
  11 -10 -17  260.37   18.60
  12 -11 -17    4.80    4.10
  12 -11 -17    8.40    2.90
  13 -12 -17  106.79    8.30
  13 -12 -17  103.09   10.00
  14 -13 -17   13.40    2.90
  14 -13 -17   14.00    4.30
  15 -14 -17   11.30    2.80
  15 -14 -17    7.30    4.10
  16 -15 -17   -2.90    3.30
  16 -15 -17    3.40    2.40
  17 -16 -17    7.00    3.90
  17 -16 -17    2.00    2.50
  18 -17 -17    3.20    3.30
  18 -17 -17   -1.60    3.70
  19 -18 -17   18.20    4.20
  19 -18 -17   13.30    4.10
  20 -19 -17    9.60    3.40
  20 -19 -17   17.90    4.80
  19 -20 -18    3.10    3.00
  18 -19 -18   11.00    4.30
  17 -18 -18    1.30    3.70
  16 -17 -18   11.20    4.10
  15 -16 -18   25.50    4.70
  14 -15 -18    5.30    3.90
  13 -14  18   34.50    7.70
  13 -14 -18   67.79    7.60
  12 -13  18   23.20    3.60
  12 -13  18   24.70    5.80
  12 -13 -18   25.60    4.90
  11 -12  18   73.99    6.70
  11 -12  18   66.09    8.10
  11 -12 -18   75.59    8.50
  10 -11  18    9.40    4.70
  10 -11  18    9.70    2.90
  10 -11 -18   12.80    4.40
  -9  10  18    5.20    2.50
   9 -10  18   11.40    4.70
   9 -10  18   12.40    2.90
   9 -10 -18    8.80    4.00
   8  -9  18    4.50    2.50
   8  -9  18    7.40    4.30
   8  -9 -18    6.40    4.20
   7  -8  18    9.80    2.70
  -7   8  18   10.00    3.10
   7  -8  18    9.50    3.90
   7  -8 -18    5.50    4.10
   6  -7  18   16.30    4.10
  -6   7  18   18.90    3.60
  -6   7  18   13.20    3.20
   6  -7  18   20.80    3.10
   6  -7 -18   24.60    5.30
  -5   6  18   24.70    3.90
   5  -6  18   16.10    2.90
  -5   6  18   13.00    2.50
   5  -6  18   23.40    4.50
   5  -6 -18   11.40    5.20
  -4   5  18    4.60    2.20
   4  -5  18    3.20    3.60
   4  -5  18    4.90    2.20
  -4   5  18    4.40    1.90
  -3   4  18   59.99    5.50
  -3   4  18   65.99    6.20
  -3   4  18   65.09    6.50
   3  -4  18   64.49    8.00
   3  -4  18   65.69    5.80
  -2   3  18   34.20    4.80
  -2   3  18   49.50    4.80
  -2   3  18   44.00    5.30
   2  -3  18   41.50    4.40
   2  -3  18   43.20    4.70
   1  -2  18  332.07   21.90
  -1   2  18  344.17   22.00
   1  -2  18  321.37   21.70
  -1   2  18  346.47   22.40
   1  -2  18  338.37   21.40
   0  -1  18   36.20    3.90
   0   1  18   33.00    3.90
   0  -1  18   41.70    4.50
   0   1  18   32.80    4.30
  -1   0  18   42.60    4.20
   1   0  18   35.70    3.90
   1   0  18   37.50    5.20
  -1   0  18   40.20    4.70
   1   0  18   38.50    4.50
   2  -1  18  330.97   21.20
  -2   1  18  331.07   21.60
   2  -1  18  311.77   20.80
  -3   2  18  248.48   17.30
  -3   2  18  251.57   17.00
   3  -2  18  234.18   16.30
   3  -2  18  257.37   16.50
  -4   3  18  314.77   21.20
   4  -3  18  312.67   20.40
   4  -3  18  316.27   20.40
   5  -4  18  121.59    8.70
  -5   4  18  110.49    8.60
   6  -5  18   20.60    3.10
   7  -6  18   38.80    4.20
   7  -6 -18   38.00    6.60
   8  -7  18    7.70    2.50
   8  -7 -18   14.80    5.10
   9  -8  18  187.08   12.80
  -9   8  18  174.38   12.70
   9  -8 -18  198.28   15.10
  10  -9  18    5.60    2.60
 -10   9  18   10.30    2.30
  10  -9 -18    0.20    4.20
 -11  10  18  175.08   11.90
  11 -10  18  156.38   11.90
  11 -10 -18  190.38   14.00
  12 -11  18   33.30    5.50
  12 -11 -18   29.00    5.30
  13 -12 -18    2.30    3.30
  13 -12 -18   -1.20    3.70
  14 -13 -18    6.80    2.60
  14 -13 -18    2.20    3.80
  15 -14 -18   11.40    2.80
  15 -14 -18    9.60    4.20
  16 -15 -18    9.50    2.60
  16 -15 -18    7.80    3.90
  17 -16 -18   -1.40    3.40
  17 -16 -18    0.20    2.60
  18 -17 -18   20.90    5.30
  18 -17 -18   12.60    4.10
  19 -18 -18    9.50    4.00
  20 -19 -18   -0.50    3.00
  18 -19 -19    7.60    3.60
  17 -18 -19    5.60    3.90
  16 -17 -19    7.70    4.30
  15 -16 -19   20.10    4.50
  14 -15 -19   14.50    4.20
  13 -14 -19   43.50    5.90
  12 -13  19    7.80    2.80
  12 -13  19    3.90    5.80
  12 -13 -19    0.60    3.50
  11 -12  19   18.20    5.40
  11 -12  19   26.30    3.80
  11 -12 -19   31.50    5.20
  10 -11  19   37.60    4.40
  10 -11  19   44.30    6.30
  10 -11 -19   46.30    6.10
  -9  10  19   71.49    6.10
   9 -10  19   78.79    8.80
   9 -10  19   66.69    6.60
   9 -10 -19   71.89    8.60
   8  -9  19   31.40    5.20
  -8   9  19   30.60    3.60
   8  -9  19   31.90    4.00
  -8   9  19   29.90    5.00
   8  -9 -19   27.90    5.50
   7  -8  19   87.39    7.30
  -7   8  19   80.39    6.80
  -7   8  19   87.79    8.40
   7  -8  19   77.99    9.00
   7  -8 -19  100.99    9.90
  -6   7  19   10.80    2.40
  -6   7  19   11.00    3.10
   6  -7  19   12.00    2.70
   6  -7  19   18.20    4.40
   6  -7 -19   18.40    5.10
  -5   6  19  124.19   10.10
  -5   6  19  154.08   11.30
   5  -6  19  152.28   10.40
   5  -6  19  136.99   11.60
   5  -6 -19  157.28   13.20
  -4   5  19   26.00    3.50
   4  -5  19   32.70    3.80
   4  -5  19   38.90    5.10
  -4   5  19   38.90    4.60
   3  -4  19   89.09    7.20
   3  -4  19   93.99    8.50
  -3   4  19   88.39    7.00
  -3   4  19   72.09    7.60
   3  -4  19   85.89    6.90
  -3   4  19   99.19    7.70
  -2   3  19   32.80    3.80
  -2   3  19   27.30    4.30
   2  -3  19   41.60    5.00
   2  -3  19   36.50    4.00
  -2   3  19   36.30    4.30
   2  -3  19   32.70    3.90
   1  -2  19   60.39    5.80
  -1   2  19   65.19    6.70
   1  -2  19   65.59    6.00
   1  -2  19   72.99    7.40
  -1   2  19   62.79    5.80
  -1   2  19   73.59    6.00
  -1   2  19   70.09    6.50
   0   1  19   92.09    8.20
   0   1  19   97.89    7.40
   0   1  19   97.99    7.90
   0  -1  19   95.09    7.70
   0  -1  19   84.99    7.30
   0   1  19   87.79    7.30
   0  -1  19   99.59    8.50
   0  -1  19   98.19    7.30
   1   0  19   99.99    7.90
   1   0  19   92.39    7.40
  -1   0  19  102.49    7.70
   1   0  19   95.79    7.30
   1   0  19   95.79    8.40
  -1   0  19   87.49    7.50
  -1   0  19   88.49    8.60
  -1   0  19  107.59    8.10
  -2   1  19   70.29    6.00
  -2   1  19   67.69    6.90
  -2   1  19   58.09    6.20
   2  -1  19   63.29    6.00
   2  -1  19   77.49    6.90
  -2   1  19   59.09    5.70
   2  -1  19   64.69    5.80
  -3   2  19  142.59   10.90
  -3   2  19  167.68   11.50
  -3   2  19  166.58   12.00
   3  -2  19  157.38   11.00
   3  -2  19  153.58   10.90
  -3   2  19  154.08   11.60
   3  -2  19  149.99   11.90
   4  -3  19   88.89    7.20
  -4   3  19   99.09    8.40
   4  -3  19   99.99    7.50
  -4   3  19   88.89    7.30
   5  -4  19   85.99    6.70
  -5   4  19   72.69    6.40
   6  -5  19   50.39    5.40
  -7   6  19   82.99    7.60
   7  -6  19   79.59    6.70
   7  -6 -19   63.69    8.30
   8  -7  19   11.20    2.70
  -8   7  19   16.60    2.60
  -8   7  19   10.80    3.80
   8  -7 -19   13.10    5.30
  -9   8  19   10.60    5.00
  -9   8  19   10.10    2.40
   9  -8  19    9.60    2.70
   9  -8 -19    9.30    4.80
 -10   9  19   27.60    3.30
  10  -9  19   26.00    3.50
  10  -9 -19   18.30    5.10
  11 -10  19    3.40    2.40
 -11  10  19    3.50    2.10
  11 -10 -19    4.60    4.10
 -12  11  19  113.49    8.10
  12 -11  19   95.99    8.10
  12 -11 -19  100.69    9.80
  13 -12 -19    0.90    3.70
  14 -13 -19    4.10    3.90
  15 -14 -19   37.00    5.60
  16 -15 -19   -4.00    3.20
  17 -16 -19   38.60    5.60
  18 -17 -19    8.10    4.00
  19 -18 -19    2.00    3.10
  18 -19 -20    6.80    3.10
  17 -18 -20   13.90    4.20
  16 -17 -20   14.50    4.40
  15 -16 -20    8.70    4.20
  14 -15 -20    7.50    3.90
  13 -14 -20   -1.60    3.50
  12 -13  20   18.30    3.40
  12 -13 -20   18.60    4.50
  11 -12  20    5.40    2.70
  11 -12  20    2.10    5.50
  11 -12 -20    6.50    3.90
  10 -11  20   75.69    7.20
 -10  11  20   79.99    7.40
  10 -11  20   71.69    9.00
  10 -11 -20   95.09    8.70
   9 -10  20   18.50    3.20
  -9  10  20   13.90    2.60
   9 -10  20   12.30    4.80
   9 -10 -20   11.30    4.40
  -8   9  20   15.80    2.80
  -8   9  20   22.30    4.40
   8  -9  20   14.10    4.50
   8  -9  20   27.00    3.50
   8  -9 -20   22.70    5.00
  -7   8  20    0.10    2.40
   7  -8  20   -0.10    3.90
   7  -8  20    2.40    2.30
  -7   8  20    0.60    1.90
   7  -8 -20    2.10    4.40
   6  -7  20  275.67   18.70
  -6   7  20  278.37   18.70
   6  -7  20  276.07   17.60
  -6   7  20  257.27   17.20
  -6   7  20  225.98   17.20
   6  -7 -20  276.77   19.50
   5  -6  20    6.50    2.50
  -5   6  20    5.20    2.00
  -5   6  20    6.10    2.20
   5  -6  20    7.70    3.80
  -5   6  20    7.40    2.80
   5  -6 -20    7.00    5.00
  -4   5  20   12.60    2.60
   4  -5  20   10.10    3.90
  -4   5  20   16.20    3.30
   4  -5  20   15.20    2.80
   3  -4  20   76.39    8.20
  -3   4  20   78.29    6.90
   3  -4  20   86.69    7.20
  -3   4  20   97.29    7.60
   2  -3  20   31.80    4.60
   2  -3  20   25.60    3.40
   2  -3  20   19.50    3.30
  -2   3  20   31.40    4.00
  -2   3  20   27.20    3.30
  -2   3  20   19.30    3.60
  -1   2  20   70.29    7.00
  -1   2  20   82.49    6.50
  -1   2  20   64.29    6.30
   1  -2  20   73.89    6.50
   1  -2  20   77.89    6.50
   1  -2  20   67.79    7.60
  -1   2  20   76.69    6.90
   0  -1  20   68.49    5.70
   0  -1  20   75.49    7.40
   0   1  20   65.49    6.90
   0   1  20   52.69    5.80
   0  -1  20   61.79    5.90
   0   1  20   70.09    5.90
   0  -1  20   62.19    6.10
   0   1  20   66.39    6.30
   1   0  20   68.29    7.00
   1   0  20   69.09    6.10
  -1   0  20   72.69    6.10
  -1   0  20   62.29    6.40
  -1   0  20   70.39    6.10
  -1   0  20   64.89    7.30
   1   0  20   66.39    6.40
   2  -1  20   76.59    6.50
   2  -1  20   81.99    7.70
  -2   1  20   86.39    6.70
  -2   1  20   84.89    6.90
  -2   1  20   75.89    7.10
  -2   1  20   68.79    7.70
   2  -1  20   78.19    6.80
  -3   2  20  185.08   12.60
   3  -2  20  156.18   12.00
  -3   2  20  158.08   12.60
   3  -2  20  182.38   12.80
  -3   2  20  168.28   11.90
   3  -2  20  162.88   11.90
  -3   2  20  186.78   12.90
  -4   3  20  146.59   10.30
   4  -3  20  133.99   10.30
  -4   3  20  151.08   11.00
   5  -4  20   92.49    7.40
  -5   4  20   96.19    8.10
  -5   4  20   80.69    7.10
  -6   5  20   92.79    8.40
  -6   5  20   88.49    7.30
   6  -5  20  101.99    7.80
   7  -6  20   54.09    5.60
  -7   6  20   53.79    6.30
   7  -6  20   49.99    5.40
  -7   6  20   51.99    5.10
   7  -6 -20   65.09    7.90
  -8   7  20   28.20    3.40
  -8   7  20   26.60    4.60
   8  -7  20   24.70    3.50
   8  -7 -20   29.00    6.20
   9  -8  20   50.39    5.40
  -9   8  20   45.40    6.20
  -9   8  20   49.60    4.80
   9  -8 -20   49.40    6.90
  10  -9  20    4.70    2.40
 -10   9  20    6.50    2.20
  10  -9 -20   -0.50    4.10
  11 -10  20   54.59    5.40
 -11  10  20   53.49    5.10
  11 -10 -20   49.30    6.50
  12 -11  20   21.50    3.20
 -12  11  20   17.50    2.90
  12 -11 -20   16.30    4.50
  13 -12 -20   -1.70    3.60
  14 -13 -20   33.90    5.20
  15 -14 -20    4.00    3.70
  16 -15 -20    2.00    3.60
  17 -16 -20   22.30    4.40
  18 -17 -20   -1.00    3.40
  19 -18 -20    2.60    2.90
  17 -18 -21    7.40    3.40
  16 -17 -21    9.00    4.70
  15 -16 -21    1.40    3.80
  14 -15 -21   -1.60    3.40
  13 -14 -21   -3.80    3.40
  12 -13  21   14.90    3.10
  12 -13 -21   17.00    4.30
  11 -12  21   13.30    3.20
  11 -12 -21   12.60    4.10
 -10  11  21   11.00    2.30
  10 -11  21    5.20    2.70
  10 -11  21   -1.00    5.10
  10 -11 -21    6.60    3.80
   9 -10  21    3.80    2.60
  -9  10  21    4.80    2.00
   9 -10  21    4.70    4.20
  -9  10  21    4.70    3.10
   9 -10 -21   -0.30    3.90
  -8   9  21  177.78   14.00
  -8   9  21  182.68   12.20
   8  -9  21  181.68   14.00
   8  -9  21  187.18   12.80
   8  -9 -21  162.28   14.00
   7  -8  21   10.10    4.20
  -7   8  21   11.70    3.50
  -7   8  21    8.80    2.20
   7  -8  21    8.20    2.70
   7  -8 -21    5.70    4.40
   6  -7  21    5.40    2.60
   6  -7  21    9.30    4.10
  -6   7  21    8.30    3.20
  -6   7  21   11.50    2.30
  -6   7  21    8.10    2.20
   6  -7 -21   11.00    4.90
  -5   6  21    9.10    3.10
   5  -6  21   10.70    3.90
  -5   6  21   10.90    2.20
   5  -6  21    6.60    2.80
   5  -6  21   11.60    2.70
  -5   6  21    9.50    2.30
   5  -6 -21    6.30    5.00
  -4   5  21   16.60    2.80
  -4   5  21   15.20    2.50
   4  -5  21   16.30    3.00
  -4   5  21   21.30    3.70
   4  -5  21   15.50    3.00
   4  -5  21   19.80    4.30
  -3   4  21   64.39    5.80
   3  -4  21   72.99    7.80
  -3   4  21   68.59    6.50
  -3   4  21   59.49    5.50
   3  -4  21   66.39    6.10
   3  -4  21   58.49    6.00
  -2   3  21   42.40    4.90
  -2   3  21   36.40    4.00
   2  -3  21   43.20    5.30
  -2   3  21   41.70    4.60
   2  -3  21   37.10    4.20
  -1   2  21    6.80    2.20
  -1   2  21    3.20    2.10
   1  -2  21    2.10    3.00
  -1   2  21    0.80    1.90
   1  -2  21    2.10    2.10
   0   1  21  171.38   12.50
   0   1  21  168.28   11.90
   0   1  21  174.18   12.00
   0  -1  21  164.68   11.80
   0  -1  21  160.18   12.70
  -1   0  21  164.78   11.80
   1   0  21  166.68   11.80
   1   0  21  169.88   12.60
  -1   0  21  167.58   12.00
  -1   0  21  175.58   12.90
   2  -1  21    0.00    1.90
  -2   1  21    4.30    2.50
  -2   1  21   -1.00    2.60
   2  -1  21    4.20    2.70
  -2   1  21    0.80    1.90
  -2   1  21   -0.80    1.80
  -3   2  21   87.19    7.10
  -3   2  21   70.19    6.60
   3  -2  21   70.29    6.90
  -3   2  21   71.79    6.50
   3  -2  21   87.09    6.80
   3  -2  21   80.69    7.90
   4  -3  21  129.49    9.70
  -4   3  21  141.99   10.40
   4  -3  21  130.99    9.60
  -4   3  21  124.89    9.50
  -4   3  21  128.89    9.50
  -5   4  21  142.59   10.90
   5  -4  21  165.98   11.20
   5  -4  21  148.59   11.00
  -5   4  21  155.98   11.00
  -5   4  21  159.38   11.90
   6  -5  21    4.30    2.40
  -6   5  21    8.70    2.40
  -6   5  21    4.00    2.70
   6  -5  21    9.00    2.20
   6  -5 -21    3.10    5.50
  -7   6  21   92.59    7.00
   7  -6  21   80.29    7.00
   7  -6  21   79.89    7.20
  -7   6  21   93.09    8.30
   7  -6 -21   67.19    8.90
  -8   7  21   25.90    3.40
  -8   7  21   23.70    4.50
   8  -7  21   28.70    3.60
   8  -7 -21   18.90    5.80
  -9   8  21   21.50    4.40
   9  -8  21   21.50    3.30
  -9   8  21   26.30    3.30
   9  -8 -21   23.50    5.60
 -10   9  21    1.20    2.80
  10  -9  21    7.00    2.50
 -10   9  21    1.20    2.10
  10  -9 -21    0.60    4.00
  11 -10  21  103.19    7.80
 -11  10  21   93.69    7.50
  11 -10 -21   92.69    9.60
 -12  11  21   17.80    2.90
  12 -11  21   15.80    2.90
  12 -11 -21   16.20    4.30
  13 -12 -21   -1.30    3.60
  14 -13 -21   20.50    4.40
  15 -14 -21   12.70    4.00
  16 -15 -21    6.20    3.70
  17 -16 -21    5.80    3.90
  18 -17 -21    6.00    3.10
  16 -17 -22   -0.30    3.40
  15 -16 -22    3.80    4.20
  14 -15 -22   -0.20    4.00
  13 -14 -22    2.70    3.70
  12 -13  22   18.50    3.30
  12 -13 -22   13.90    4.10
  11 -12  22    2.00    2.60
  11 -12 -22    2.50    3.40
 -10  11  22   16.70    2.80
 -10  11  22   18.30    4.30
  10 -11  22   18.80    3.30
  10 -11 -22   19.30    4.30
  -9  10  22   10.70    2.40
   9 -10  22    7.40    5.10
  -9  10  22    9.40    3.50
   9 -10  22    8.90    2.80
   9 -10 -22   11.00    4.20
   8  -9  22   67.29    8.20
   8  -9  22   74.19    6.90
  -8   9  22   76.69    6.20
  -8   9  22   71.29    7.60
   8  -9 -22   89.29    8.60
   7  -8  22   19.60    4.50
  -7   8  22   21.40    2.90
   7  -8  22   15.50    3.20
  -7   8  22   15.90    3.90
   7  -8 -22   14.10    4.70
  -6   7  22  126.69    9.30
  -6   7  22  122.89    9.20
  -6   7  22  126.39   10.50
   6  -7  22  130.79   10.80
   6  -7  22  125.99    9.70
   6  -7 -22  131.69   11.80
  -5   6  22   54.59    5.10
   5  -6  22   48.50    5.50
   5  -6  22   59.69    7.20
  -5   6  22   43.30    5.20
  -5   6  22   59.89    6.20
   5  -6  22   61.29    5.90
   5  -6 -22   62.79    7.50
   4  -5  22   43.50    4.60
  -4   5  22   39.60    5.10
   4  -5  22   37.40    4.40
  -4   5  22   32.80    4.00
  -4   5  22   46.40    4.50
   4  -5  22   40.40    5.40
   4  -5 -22   33.90    6.70
   3  -4  22  146.89   10.60
  -3   4  22  144.19   10.50
   3  -4  22  145.89   11.70
  -3   4  22  156.18   11.30
   3  -4  22  146.09   10.80
  -3   4  22  137.69   10.30
   2  -3  22  106.09    8.60
   2  -3  22  114.09    9.70
  -2   3  22  112.49    9.00
  -2   3  22  115.49    8.40
  -2   3  22  103.09    8.50
   2  -3  22  115.39    8.80
  -1   2  22   27.10    3.90
  -1   2  22   25.30    3.50
  -1   2  22   29.90    3.40
   1  -2  22   24.30    4.50
   1  -2  22   30.70    3.80
   1  -2  22   26.90    3.60
   0   1  22  355.16   23.10
   0  -1  22  358.36   23.20
   0   1  22  355.86   23.20
   0  -1  22  350.86   23.20
   0  -1  22  372.76   24.00
  -1   0  22  380.86   24.40
   1   0  22  349.37   23.40
   1   0  22  359.06   23.50
  -1   0  22  370.06   23.70
   1   0  22  360.36   24.00
  -1   0  22  355.26   23.40
  -1   0  22  363.86   23.50
  -2   1  22   29.90    3.50
  -2   1  22   28.40    3.60
   2  -1  22   24.80    3.50
   2  -1  22   21.10    4.00
   2  -1  22   27.30    3.60
  -2   1  22   27.10    3.80
  -2   1  22   21.20    4.20
  -3   2  22   29.60    3.70
  -3   2  22   28.20    4.20
   3  -2  22   30.40    3.80
   3  -2  22   32.20    3.70
   3  -2  22   26.10    4.90
  -3   2  22   28.90    3.60
   4  -3  22   27.60    3.50
   4  -3  22   21.70    3.40
  -4   3  22   28.40    4.20
  -4   3  22   24.00    3.40
  -4   3  22   25.90    3.30
  -5   4  22   68.99    6.00
  -5   4  22   65.09    6.70
   5  -4  22   67.69    6.20
  -5   4  22   62.39    5.90
   5  -4  22   72.29    6.30
  -6   5  22    1.50    1.90
  -6   5  22    0.80    2.30
   6  -5  22    3.20    2.20
   6  -5  22   -1.20    1.90
   6  -5 -22    3.40    5.40
   7  -6  22   22.50    3.40
  -7   6  22   21.00    4.20
  -7   6  22   28.30    3.50
   7  -6  22   24.20    3.40
   7  -6 -22   27.10    6.10
   8  -7  22  164.28   11.30
  -8   7  22  153.68   11.00
  -8   7  22  141.29   12.20
   8  -7 -22  164.68   13.60
  -9   8  22   12.00    3.60
   9  -8  22   18.30    3.10
  -9   8  22   22.40    3.10
   9  -8 -22   19.20    5.20
  10  -9  22   55.09    5.30
 -10   9  22   37.60    5.70
 -10   9  22   48.70    4.80
  10  -9 -22   64.09    7.60
 -11  10  22    6.40    2.30
  11 -10  22   17.10    2.90
 -11  10  22   12.80    5.70
  11 -10 -22    6.50    4.00
  12 -11  22   98.69    7.60
 -12  11  22   98.09    7.40
  12 -11 -22   96.49    9.20
 -13  12  22   14.70    3.50
  13 -12 -22   18.30    4.30
  14 -13 -22    4.20    3.70
  15 -14 -22   -2.90    3.60
  16 -15 -22    4.20    3.70
  17 -16 -22    7.80    3.40
  18 -17 -22    2.00    3.70
  16 -17 -23    4.80    3.10
  15 -16 -23   13.60    4.20
  14 -15 -23    1.00    3.70
  13 -14 -23   27.40    5.30
  12 -13  23   75.79    6.10
  12 -13 -23   47.70    6.20
  11 -12  23    9.50    2.90
 -11  12  23    2.70    3.20
  11 -12 -23    8.80    3.70
  10 -11  23   55.29    5.50
 -10  11  23   32.70    5.50
 -10  11  23   56.69    4.70
  10 -11 -23   40.70    5.60
  -9  10  23   40.40    4.10
   9 -10  23   36.10    4.40
  -9  10  23   36.50    5.30
   9 -10 -23   39.00    5.50
   8  -9  23   -6.20    3.80
  -8   9  23    1.70    2.40
  -8   9  23   -0.30    1.70
   8  -9  23    0.10    2.30
   8  -9 -23   -2.80    3.30
  -7   8  23   13.50    3.40
  -7   8  23   10.50    2.40
   7  -8  23   12.80    3.80
   7  -8  23   14.20    3.00
   7  -8 -23    8.90    4.10
   6  -7  23   14.90    3.00
   6  -7  23   13.00    4.00
  -6   7  23   13.70    2.50
  -6   7  23   18.70    3.70
  -6   7  23    5.70    2.20
   6  -7 -23   14.00    4.70
  -5   6  23    2.20    1.80
   5  -6  23    2.50    2.30
  -5   6  23    3.60    1.90
   5  -6  23    8.80    2.40
  -5   6  23    2.10    2.40
   5  -6  23    0.50    3.50
   5  -6 -23    4.80    4.40
   4  -5  23   86.79    7.30
  -4   5  23   93.69    6.90
   4  -5  23   90.39    7.40
  -4   5  23   68.59    6.80
   4  -5  23   82.89    8.30
  -4   5  23   93.99    7.80
   4  -5 -23   70.99    9.00
   3  -4  23  122.09    8.90
  -3   4  23  106.59    8.40
  -3   4  23  109.89    8.50
   3  -4  23  106.49    8.70
   3  -4  23  108.09    9.70
  -3   4  23  118.69    9.30
   2  -3  23   31.30    4.70
   2  -3  23   27.20    3.80
   2  -3  23   34.80    3.90
  -2   3  23   25.40    3.50
  -2   3  23   30.20    4.20
  -2   3  23   28.70    3.50
   1  -2  23   81.39    7.40
   1  -2  23   88.29    8.30
  -1   2  23   90.39    7.30
   1  -2  23   82.09    7.30
  -1   2  23   99.39    7.70
  -1   2  23   83.49    7.10
   0   1  23   20.20    3.30
   0   1  23   26.90    3.40
   0  -1  23   17.90    4.10
   0  -1  23   25.80    3.50
   0  -1  23   26.90    3.60
  -1   0  23   23.20    3.30
  -1   0  23   18.90    3.90
   1   0  23   23.00    3.40
   1   0  23   20.60    3.30
  -1   0  23   28.80    3.40
   1   0  23   21.50    3.80
   2  -1  23   89.09    7.30
  -2   1  23   85.29    7.40
   2  -1  23   96.89    7.70
  -2   1  23   96.39    7.40
  -2   1  23   88.99    7.60
   2  -1  23   89.49    8.30
   3  -2  23    5.90    2.40
  -3   2  23    4.70    2.10
  -3   2  23    9.20    2.30
   3  -2  23    6.40    2.40
  -3   2  23    8.50    2.60
   4  -3  23    4.60    2.30
  -4   3  23    5.10    2.10
   4  -3  23    5.50    2.40
  -4   3  23    2.40    2.00
  -4   3  23    6.60    2.70
  -5   4  23   84.89    6.70
  -5   4  23   70.89    6.60
  -5   4  23   76.79    7.40
   5  -4  23   81.79    7.00
   5  -4  23   86.79    6.90
  -6   5  23   38.50    4.20
   6  -5  23   25.90    3.90
   6  -5  23   35.40    4.10
  -6   5  23   42.80    5.20
   6  -5 -23   41.00    7.00
  -7   6  23   48.90    5.00
  -7   6  23   57.09    6.20
   7  -6  23   54.39    5.50
   7  -6  23   52.89    5.50
   7  -6 -23   40.10    7.00
  -8   7  23   14.20    3.40
   8  -7  23   14.80    2.80
  -8   7  23    7.90    2.30
   8  -7 -23   14.50    5.00
  -9   8  23   13.20    2.50
  -9   8  23   11.50    3.50
   9  -8  23   12.30    2.80
   9  -8 -23   17.20    4.80
 -10   9  23   84.99    6.40
 -10   9  23   61.19    7.70
  10  -9  23   87.89    6.90
  10  -9 -23   84.99    8.90
  11 -10  23   26.10    3.40
 -11  10  23   22.70    3.00
 -11  10  23   18.70    4.30
  11 -10 -23   24.30    4.70
  12 -11  23    5.10    2.30
 -12  11  23    1.00    1.90
  12 -11 -23   -2.90    3.30
 -13  12  23   45.30    4.80
  13 -12 -23   31.00    5.10
  14 -13 -23    5.90    4.10
  15 -14 -23    5.40    3.60
  16 -15 -23    5.30    3.70
  17 -16 -23    1.40    3.00
  15 -16 -24   -0.80    3.20
  14 -15 -24    8.80    4.60
  13 -14 -24   25.40    4.80
  12 -13  24   12.70    2.90
 -12  13  24    9.90    3.80
  12 -13 -24   13.90    4.70
 -11  12  24   16.10    4.20
  11 -12  24   26.30    3.70
  11 -12 -24   34.40    4.80
 -10  11  24   -1.00    1.90
  10 -11  24    1.40    2.40
 -10  11  24    0.60    2.80
  10 -11 -24    0.70    3.20
  -9  10  24    8.20    3.30
  -9  10  24   14.00    2.50
   9 -10  24   13.00    3.00
   9 -10 -24   20.00    4.00
   8  -9  24   12.40    2.90
  -8   9  24   14.50    2.50
  -8   9  24   15.90    3.70
   8  -9 -24    6.40    3.80
  -7   8  24   37.60    4.10
   7  -8  24   35.70    5.40
   7  -8  24   36.40    4.20
  -7   8  24   29.90    4.80
   7  -8 -24   36.50    5.60
   6  -7  24    5.80    2.50
  -6   7  24    4.90    2.00
  -6   7  24    0.50    2.30
  -6   7  24    2.90    1.90
   6  -7  24    6.30    3.40
   6  -7 -24   -0.50    4.10
  -5   6  24   59.59    6.40
  -5   6  24   67.19    5.60
   5  -6  24   59.39    6.00
   5  -6  24   61.09    6.90
  -5   6  24   62.89    5.60
   5  -6  24   62.79    6.10
   5  -6 -24   60.59    7.50
   4  -5  24    5.30    2.40
  -4   5  24    2.00    2.40
   4  -5  24    4.80    2.50
  -4   5  24    4.80    2.10
  -4   5  24    6.40    2.20
   4  -5  24    6.10    3.30
   4  -5 -24    0.70    4.50
  -3   4  24    2.10    2.00
  -3   4  24   -4.60    2.00
  -3   4  24   -0.70    1.90
   3  -4  24   -0.50    2.10
   3  -4  24   -0.50    2.80
   3  -4  24    1.70    2.10
   3  -4 -24   -0.90    4.90
   2  -3  24   95.99    7.80
  -2   3  24  100.89    7.60
  -2   3  24   90.29    7.70
   2  -3  24   88.89    7.80
  -2   3  24   97.89    8.20
   2  -3  24  101.79    8.70
   1  -2  24   20.40    3.30
  -1   2  24   20.10    3.30
   1  -2  24   16.30    3.80
  -1   2  24   18.30    3.10
   1  -2  24   21.00    3.30
   0   1  24   43.30    4.80
   0  -1  24   41.70    5.20
   0  -1  24   41.30    4.70
   0   1  24   38.80    4.40
   0  -1  24   38.80    4.50
   1   0  24   38.00    4.30
  -1   0  24   41.10    4.40
   1   0  24   38.40    4.30
  -1   0  24   38.50    4.40
  -2   1  24   21.30    3.20
   2  -1  24   18.30    3.30
  -2   1  24   28.10    3.80
   2  -1  24   23.40    4.10
   2  -1  24   21.50    3.40
  -2   1  24   24.80    3.30
  -3   2  24   28.80    4.00
  -3   2  24   20.70    3.20
   3  -2  24   21.00    3.40
  -3   2  24   26.10    3.50
   3  -2  24   20.90    3.40
  -4   3  24    0.10    2.10
  -4   3  24   -0.10    1.80
   4  -3  24    6.20    2.40
  -4   3  24    3.20    2.00
   4  -3  24    1.90    2.10
  -5   4  24   16.70    2.70
  -5   4  24   13.60    3.10
   5  -4  24   13.40    2.70
   5  -4  24   18.00    3.00
  -5   4  24    9.20    2.40
   5  -4 -24   12.40    5.80
   6  -5  24   24.10    3.30
  -6   5  24   20.50    3.80
   6  -5  24   19.80    3.40
  -6   5  24   26.10    3.20
   6  -5 -24   21.00    5.90
   7  -6  24   27.60    3.80
  -7   6  24   21.80    4.00
  -7   6  24   23.80    3.20
   7  -6  24   25.70    3.40
   7  -6 -24   27.00    5.70
   8  -7  24    9.90    4.00
  -8   7  24   12.90    2.50
   8  -7  24   11.20    2.60
  -8   7  24   13.00    3.40
   8  -7 -24   18.70    4.90
  -9   8  24   26.20    3.30
   9  -8  24   32.60    3.80
  -9   8  24   29.10    4.40
   9  -8 -24   21.60    4.90
 -10   9  24    0.30    1.80
 -10   9  24    0.10    2.40
  10  -9  24    3.30    2.20
  10  -9 -24   -1.60    3.60
 -11  10  24  113.89   10.40
 -11  10  24  129.89    9.00
  11 -10  24  129.99    9.30
  11 -10 -24  126.89   10.70
  12 -11  24   -2.20    2.20
 -12  11  24    3.50    2.10
 -12  11  24    1.00    2.90
  12 -11 -24   -3.70    3.20
 -13  12  24   29.40    3.90
  13 -12 -24   33.00    5.20
  14 -13 -24    3.40    3.70
  15 -14 -24   10.50    4.10
  16 -15 -24   10.60    3.40
  14 -15 -25   19.40    4.00
  13 -14 -25   18.00    5.10
  12 -13  25   22.50    3.20
  12 -13 -25   22.50    4.70
 -11  12  25    2.10    3.00
  11 -12  25   10.50    2.70
  11 -12 -25    6.20    4.30
 -10  11  25    5.20    2.80
  10 -11  25    7.90    2.70
 -10  11  25    3.70    2.30
  10 -11 -25    2.20    3.40
  -9  10  25   -1.50    2.30
  -9  10  25   -2.60    1.90
   9 -10  25    0.60    2.30
   9 -10 -25    0.40    3.20
  -8   9  25   24.40    2.90
   8  -9  25   19.10    3.30
  -8   9  25   11.90    3.40
   8  -9 -25   14.60    4.10
  -7   8  25   35.30    5.00
  -7   8  25   43.10    4.30
   7  -8  25   38.80    4.40
   7  -8 -25   44.40    5.60
  -6   7  25   11.10    3.20
   6  -7  25   13.30    2.80
  -6   7  25   11.40    2.60
   6  -7  25   14.80    4.00
  -6   7  25   15.20    2.50
   6  -7 -25   13.50    4.20
   5  -6  25   26.20    3.70
   5  -6  25   28.10    3.60
  -5   6  25   20.70    3.10
  -5   6  25   29.60    4.40
   5  -6  25   29.60    4.30
  -5   6  25   27.40    3.40
   5  -6 -25   25.10    5.30
   4  -5  25   83.09    6.50
  -4   5  25   75.69    6.90
  -4   5  25   69.99    6.10
   4  -5  25   64.29    6.40
   4  -5  25   69.29    7.10
  -4   5  25   74.09    6.10
   4  -5 -25   56.49    7.60
  -3   4  25  177.58   13.10
  -3   4  25  178.08   12.40
   3  -4  25  185.78   12.60
  -3   4  25  184.38   12.40
   3  -4  25  178.58   13.20
   3  -4  25  173.08   12.70
   3  -4 -25  167.78   14.70
   2  -3  25  105.49    9.10
  -2   3  25  115.09    8.80
   2  -3  25  106.39    8.50
  -2   3  25   99.29    8.30
   2  -3  25  114.29    8.50
  -2   3  25  111.19    8.30
   2  -3 -25   86.79   10.30
   1  -2  25   61.29    5.90
  -1   2  25   51.09    5.50
  -1   2  25   63.29    5.70
   1  -2  25   53.79    5.70
   1  -2  25   58.19    6.70
   0   1  25    1.00    2.10
   0  -1  25   -0.80    2.00
   0   1  25   -1.00    1.80
   0  -1  25   -3.00    1.90
  -1   0  25    1.10    2.10
   1   0  25    1.40    2.00
  -1   0  25    0.80    1.90
   1   0  25    4.20    2.20
  -2   1  25   54.99    5.50
   2  -1  25   61.09    5.70
  -2   1  25   54.49    5.50
   2  -1  25   55.39    5.60
  -3   2  25   96.09    7.70
  -3   2  25   91.99    8.10
   3  -2  25  103.09    7.90
  -3   2  25   99.39    7.70
   3  -2  25   95.79    8.00
   4  -3  25  131.89    9.90
   4  -3  25  139.69   10.00
  -4   3  25  138.79    9.80
  -4   3  25  121.99   10.30
  -4   3  25  135.29    9.70
  -5   4  25   28.70    4.30
   5  -4  25   26.40    3.80
  -5   4  25   31.80    3.60
  -5   4  25   25.50    3.40
   5  -4  25   28.80    3.70
   5  -4 -25   23.80    6.10
  -6   5  25  121.39   10.50
   6  -5  25  141.39   10.20
  -6   5  25  128.99    9.70
   6  -5  25  144.79   10.10
   6  -5 -25  149.88   12.60
   7  -6  25    1.50    2.20
  -7   6  25    2.10    2.40
   7  -6  25    8.60    2.60
  -7   6  25    4.60    2.10
   7  -6 -25    5.90    4.40
   8  -7  25    3.20    3.80
  -8   7  25   14.10    2.50
   8  -7  25   10.50    2.70
  -8   7  25    8.60    2.90
   8  -7 -25   13.30    4.60
   9  -8  25    3.30    2.30
  -9   8  25    3.70    1.90
  -9   8  25    3.10    2.60
   9  -8 -25    4.90    3.70
 -10   9  25   15.20    3.70
  10  -9  25   23.20    3.30
 -10   9  25   26.00    3.10
  10  -9 -25   30.30    4.90
 -11  10  25    3.00    2.00
 -11  10  25    2.60    2.70
  11 -10  25    4.20    2.40
  11 -10 -25    5.70    3.60
 -12  11  25    1.50    2.80
  12 -11  25    2.50    2.20
 -12  11  25    1.60    2.90
  12 -11 -25    5.40    4.00
 -13  12  25    1.90    3.30
  13 -12 -25    9.90    4.00
  14 -13 -25   15.00    4.50
  15 -14 -25    7.70    3.20
  13 -14 -26    4.00    3.40
  12 -13  26   12.90    2.40
  12 -13 -26    4.80    4.70
  11 -12  26    8.20    2.50
  11 -12 -26    1.10    3.80
 -10  11  26   18.50    3.90
  10 -11  26   23.20    3.40
 -10  11  26   23.10    3.90
  10 -11 -26   14.10    4.70
  -9  10  26    8.90    3.00
  -9  10  26   18.80    2.90
   9 -10  26   16.90    3.10
   9 -10 -26   14.80    4.00
  -8   9  26   -1.30    2.10
   8  -9  26    2.10    2.40
  -8   9  26    0.40    2.00
   8  -9 -26   -1.30    3.00
   7  -8  26   15.10    3.00
  -7   8  26   20.40    2.90
  -7   8  26   12.10    3.20
   7  -8 -26   18.30    4.30
   6  -7  26   32.80    3.90
  -6   7  26   36.80    4.00
  -6   7  26   30.50    4.50
   6  -7 -26   25.90    5.00
  -5   6  26   29.90    3.50
   5  -6  26   30.90    4.30
   5  -6  26   29.90    3.80
  -5   6  26   23.60    4.00
  -5   6  26   19.70    3.00
   5  -6  26   27.00    3.50
   5  -6 -26   38.80    5.40
   4  -5  26   15.50    3.10
   4  -5  26   18.80    3.30
  -4   5  26   18.80    2.90
   4  -5  26   20.20    3.70
  -4   5  26   23.60    3.80
  -4   5  26   18.20    2.70
   4  -5 -26   19.10    4.60
   3  -4  26   11.80    3.30
  -3   4  26    8.90    2.30
  -3   4  26   10.20    2.50
   3  -4  26    7.20    2.60
   3  -4  26    9.20    2.70
  -3   4  26    6.30    2.70
   3  -4 -26    6.40    4.40
  -2   3  26    6.40    2.40
  -2   3  26    3.40    2.10
   2  -3  26    0.90    2.10
   2  -3  26    7.50    2.90
   2  -3  26    3.00    2.40
   2  -3 -26   -1.50    4.50
  -1   2  26   24.30    3.40
   1  -2  26   28.20    3.60
  -1   2  26   30.20    3.70
   1  -2  26   30.10    3.90
   0   1  26   -0.10    1.80
   0  -1  26    2.20    2.00
   0  -1  26   -0.70    2.00
   0   1  26    0.10    2.10
   1   0  26   -0.50    2.00
  -1   0  26    0.00    2.10
  -1   0  26    4.10    2.10
   1   0  26    0.90    2.00
  -2   1  26   31.80    3.80
   2  -1  26   31.90    3.80
  -2   1  26   30.50    3.90
   2  -1  26   30.70    4.00
   3  -2  26    8.70    2.40
  -3   2  26    3.20    2.00
  -3   2  26    4.30    2.10
   3  -2  26    6.10    2.30
  -4   3  26   11.90    2.60
   4  -3  26    9.80    2.70
   4  -3  26    9.40    2.50
  -4   3  26    8.80    2.70
  -4   3  26    9.10    2.30
   4  -3 -26   11.80    5.30
  -5   4  26    5.60    2.00
  -5   4  26    1.50    1.90
  -5   4  26    4.00    2.50
   5  -4  26    3.50    2.40
   5  -4  26    3.20    2.20
   5  -4 -26    9.00    4.90
   6  -5  26    9.70    2.70
  -6   5  26    6.50    2.60
  -6   5  26   11.50    2.40
   6  -5  26    9.80    2.50
   6  -5 -26    5.90    4.40
   7  -6  26    7.20    2.60
  -7   6  26    5.80    2.10
  -7   6  26    8.80    2.80
   7  -6  26    9.40    2.40
   7  -6 -26    1.20    4.10
  -8   7  26    3.40    1.90
   8  -7  26    4.70    2.40
  -8   7  26    2.40    2.40
   8  -7 -26    7.60    4.10
   9  -8  26    1.70    2.20
  -9   8  26    2.30    1.90
  -9   8  26    1.30    2.20
   9  -8 -26    0.10    3.60
  10  -9  26    3.20    2.20
 -10   9  26    1.00    2.40
 -10   9  26   -2.90    1.90
  10  -9 -26    4.60    3.70
 -11  10  26    8.70    3.30
 -11  10  26   10.10    3.30
  11 -10  26   14.70    2.60
  11 -10 -26    8.90    4.20
 -12  11  26   15.50    3.10
  12 -11  26   22.20    2.90
  12 -11 -26   15.20    4.20
  13 -12 -26   -1.60    4.20
  14 -13 -26   15.10    3.70
  12 -13 -27   16.50    3.70
  11 -12  27   25.30    3.10
  11 -12 -27   26.90    5.30
 -10  11  27   96.19    7.50
  10 -11  27   97.49    7.60
  10 -11 -27   98.49    9.00
  -9  10  27   20.20    3.20
   9 -10  27   14.20    3.00
  -9  10  27   10.40    3.10
   9 -10 -27    9.00    4.30
  -8   9  27   42.30    4.40
  -8   9  27   31.90    4.70
   8  -9  27   44.60    4.80
   8  -9 -27   43.50    5.50
  -7   8  27    1.60    2.30
  -7   8  27    5.40    2.20
   7  -8  27    9.60    2.60
   7  -8 -27    1.20    3.40
  -6   7  27   51.39    5.70
  -6   7  27   62.89    5.20
   6  -7  27   62.69    5.60
   6  -7 -27   46.90    6.10
   5  -6  27    6.30    2.50
  -5   6  27    1.00    1.80
   5  -6  27    1.00    2.10
  -5   6  27    1.90    2.40
  -5   6  27    2.40    1.80
   5  -6 -27    0.70    3.70
  -4   5  27   16.90    2.80
   4  -5  27   16.10    3.00
  -4   5  27   13.90    2.50
   4  -5  27   13.00    3.40
   4  -5  27   14.20    2.80
   4  -5 -27   17.90    4.60
   3  -4  27   55.29    5.60
  -3   4  27   62.19    5.50
   3  -4  27   57.79    5.70
  -3   4  27   59.19    5.30
   3  -4  27   58.09    6.10
   3  -4 -27   55.79    6.80
   2  -3  27   12.30    2.60
  -2   3  27   14.90    2.70
  -2   3  27   17.30    2.80
   2  -3  27   13.60    3.00
   2  -3 -27   11.90    4.70
  -1   2  27   17.00    2.90
   1  -2  27   17.50    2.90
   1  -2  27   14.40    3.10
  -1   2  27   23.10    3.20
   1  -2 -27   13.60    5.20
   0   1  27    5.00    2.30
   0  -1  27    2.90    2.20
   0   1  27    1.90    1.90
   0  -1  27    5.50    2.20
   1   0  27    2.20    1.90
  -1   0  27    3.50    2.00
   1   0  27   -0.90    2.10
  -1   0  27    4.50    2.20
  -2   1  27   14.60    3.10
   2  -1  27   20.30    3.00
  -2   1  27   19.10    2.80
   2  -1  27   15.10    3.00
   3  -2  27    4.10    2.20
  -3   2  27    1.70    1.80
  -3   2  27    3.10    2.10
   3  -2  27    5.90    2.40
   3  -2 -27    1.60    5.00
  -4   3  27   37.20    4.30
  -4   3  27   39.50    4.40
   4  -3  27   48.10    4.70
   4  -3  27   37.70    4.50
   4  -3 -27   39.30    6.50
  -5   4  27    6.20    2.20
   5  -4  27    8.80    2.30
  -5   4  27    6.40    1.90
   5  -4  27    6.50    2.50
  -5   4  27    6.40    2.60
   5  -4 -27    7.00    4.50
  -6   5  27    0.80    1.90
  -6   5  27    1.70    2.20
   6  -5  27   -1.10    2.20
   6  -5  27   -0.20    1.90
   6  -5 -27   -2.10    4.00
  -7   6  27   49.99    6.00
   7  -6  27   63.49    6.20
   7  -6  27   72.39    5.80
  -7   6  27   70.39    5.70
   7  -6 -27   68.39    8.00
  -8   7  27    1.40    1.90
   8  -7  27    2.30    2.00
  -8   7  27   -2.10    2.00
   8  -7 -27    4.20    3.70
  -9   8  27   -0.60    2.50
   9  -8  27    3.40    2.10
  -9   8  27    1.30    2.20
   9  -8 -27    9.70    4.50
  10  -9  27    9.50    2.30
 -10   9  27    4.10    2.50
 -10   9  27    5.30    2.80
  10  -9 -27    8.60    3.90
  11 -10  27   24.20    3.10
 -11  10  27   22.20    3.40
  11 -10 -27   23.50    4.60
 -12  11  27   37.10    4.50
  12 -11  27   46.20    4.20
  12 -11 -27   35.50    5.40
  13 -12 -27   70.99    6.90
  10 -11  28    2.00    2.00
 -10  11  28    0.80    2.70
  10 -11 -28    3.50    4.10
   9 -10  28   12.40    2.50
  -9  10  28   10.30    3.20
   9 -10 -28    6.30    4.00
  -8   9  28   18.80    5.30
   8  -9  28   19.30    2.90
  -8   9  28   18.70    3.10
   8  -9 -28   17.10    4.30
  -7   8  28   14.40    2.90
   7  -8  28   19.90    3.00
  -7   8  28   16.50    3.10
   7  -8 -28   10.90    5.00
  -6   7  28    8.30    2.50
   6  -7  28   10.30    2.60
  -6   7  28   12.30    2.80
   6  -7 -28    6.40    4.00
  -5   6  28    0.50    2.00
   5  -6  28   -0.20    2.20
   5  -6  28    3.40    2.20
  -5   6  28    0.60    1.80
   5  -6 -28    0.90    3.50
  -4   5  28   27.30    3.50
   4  -5  28   39.60    4.40
  -4   5  28   44.90    4.40
   4  -5  28   35.60    4.20
   4  -5 -28   40.00    5.50
  -3   4  28  107.99    8.00
   3  -4  28  113.59    8.40
  -3   4  28  100.69    7.80
   3  -4  28  102.09    7.90
   3  -4 -28  100.39    9.70
  -2   3  28   11.70    2.50
   2  -3  28    9.30    2.50
   2  -3  28   15.00    2.60
  -2   3  28   12.90    2.40
   2  -3 -28   13.10    4.70
   1  -2  28    3.20    2.00
  -1   2  28    3.70    2.20
   1  -2  28    1.60    2.20
  -1   2  28    0.60    1.90
   0   1  28   19.00    2.90
   0  -1  28   17.80    3.10
   0  -1  28   19.70    2.90
   0   1  28   15.00    2.90
  -1   0  28   20.30    2.90
   1   0  28   15.60    2.60
   1   0  28   16.00    3.00
  -1   0  28   15.20    2.90
   2  -1  28    2.70    2.20
  -2   1  28    2.70    1.90
  -2   1  28    7.40    2.30
   2  -1  28    6.70    2.20
   2  -1 -28    7.50    5.20
   3  -2  28   12.90    2.60
  -3   2  28   14.40    2.60
  -3   2  28   17.40    2.90
   3  -2  28   17.10    3.00
   3  -2 -28   20.90    5.40
  -4   3  28    1.50    2.10
   4  -3  28    1.20    2.20
  -4   3  28    2.30    1.80
   4  -3  28    2.10    2.00
   4  -3 -28   -4.10    4.20
  -5   4  28   10.60    2.40
   5  -4  28   11.40    2.50
   5  -4  28   10.90    2.80
  -5   4  28   17.30    2.80
   5  -4 -28   12.70    4.60
   6  -5  28   18.60    3.00
   6  -5  28   13.90    2.60
  -6   5  28   13.20    2.70
   6  -5 -28   11.00    4.50
   7  -6  28   22.40    3.30
   7  -6  28   21.70    3.00
  -7   6  28   24.50    3.30
  -7   6  28   18.00    3.20
   7  -6 -28   21.00    5.10
   8  -7  28   22.50    3.00
  -8   7  28   22.20    3.10
  -8   7  28   13.00    3.10
   8  -7 -28   12.20    4.80
  -9   8  28   17.30    4.00
   9  -8  28   26.30    3.20
  -9   8  28   25.70    3.40
   9  -8 -28   23.50    4.60
 -10   9  28    8.30    3.20
  10  -9  28    7.70    2.20
  10  -9 -28    5.60    4.20
 -11  10  28   11.80    2.80
  11 -10  28   13.30    2.20
  11 -10 -28    7.90    3.70
 -12  11  28    0.60    1.90
  12 -11 -28    3.00    3.10
 -10  11  29    3.20    1.80
  -9  10  29    7.90    2.30
   9 -10  29   10.90    2.40
   9 -10 -29   12.20    4.90
   8  -9  29   16.00    2.80
  -8   9  29   15.70    3.10
   8  -9 -29   21.50    4.90
   7  -8  29    2.40    2.20
  -7   8  29    3.50    2.80
   7  -8 -29    7.60    3.60
   6  -7  29    6.80    2.30
  -6   7  29    3.40    2.30
   6  -7 -29   10.80    4.00
   5  -6  29   -0.50    2.00
   5  -6  29    2.80    2.10
  -5   6  29    0.50    2.10
   5  -6 -29    1.20    4.10
   5  -6 -29    1.00    5.00
   4  -5  29    2.30    2.20
  -4   5  29    4.80    2.40
   4  -5  29    4.20    2.30
  -4   5  29    5.90    2.30
   4  -5 -29    2.20    4.00
  -3   4  29    5.10    2.30
   3  -4  29    7.60    2.50
   3  -4  29    2.40    2.20
  -3   4  29    1.20    2.20
   2  -3  29   26.00    3.40
   2  -3  29   23.50    3.40
  -2   3  29   19.50    3.00
  -2   3  29   28.60    3.50
  -1   2  29    2.40    2.00
   1  -2  29    8.60    2.40
  -1   2  29    7.90    2.40
   1  -2  29    3.50    2.20
   0   1  29   75.59    6.20
   0  -1  29   68.09    6.20
   0  -1  29   66.29    6.00
   0   1  29   73.89    6.10
   1   0  29   69.29    6.00
  -1   0  29   76.69    6.10
  -1   0  29   69.09    5.80
   1   0  29   62.39    5.70
   1   0 -29   41.80    7.50
  -2   1  29    5.20    2.30
   2  -1  29    8.00    2.30
  -2   1  29    5.20    2.20
   2  -1  29    5.20    2.30
   2  -1 -29    3.40    4.80
   3  -2  29    1.10    2.00
  -3   2  29    6.00    2.20
   3  -2  29    2.00    2.20
  -3   2  29    6.20    2.30
   3  -2 -29    4.00    4.70
   4  -3  29    9.10    2.60
  -4   3  29   13.80    2.70
   4  -3  29    7.80    2.40
  -4   3  29   12.60    2.40
   4  -3 -29   18.40    5.10
   5  -4  29    7.80    2.30
  -5   4  29   10.60    2.40
   5  -4  29    6.80    2.40
   5  -4 -29    4.80    5.30
   6  -5  29   38.10    4.30
  -6   5  29   42.90    4.50
   6  -5  29   44.10    4.40
   6  -5 -29   38.10    6.10
   7  -6  29   26.00    3.10
   7  -6  29   21.00    3.10
  -7   6  29   24.70    3.20
   7  -6 -29   17.80    4.70
  -8   7  29   22.70    3.50
   8  -7  29   20.00    2.90
   8  -7 -29   23.30    4.60
   9  -8  29   12.70    2.40
  -9   8  29   14.60    3.00
   9  -8 -29   19.00    4.80
  10  -9  29   31.20    3.50
 -10   9  29   27.10    3.20
  10  -9 -29   28.90    4.30
 -11  10  29    7.10    2.00
  -9  10  30   16.00    2.20
  -8   9  30    8.80    2.00
   8  -9  30    7.70    2.10
   7  -8  30    9.70    2.30
  -7   8  30   10.30    2.30
  -6   7  30    7.90    2.50
   6  -7  30    8.20    2.30
   5  -6  30    4.00    2.30
  -5   6  30   -0.30    2.50
   4  -5  30   10.40    2.40
   4  -5  30   13.90    2.70
  -4   5  30   12.10    2.70
  -4   5  30   10.50    2.30
   4  -5 -30   12.90    3.30
   3  -4  30   15.60    2.90
   3  -4  30   21.50    3.00
  -3   4  30   16.20    2.80
  -3   4  30   20.30    2.90
  -2   3  30   66.89    5.80
   2  -3  30   63.69    5.80
   2  -3  30   71.69    5.90
  -2   3  30   62.89    5.80
   1  -2  30    4.20    2.10
  -1   2  30    0.00    1.90
   1  -2  30    3.40    2.20
  -1   2  30    0.00    2.00
   0   1  30   10.10    2.30
   0  -1  30   10.50    2.40
   0  -1  30    6.90    2.40
   0   1  30    7.60    2.40
   0   1 -30   -1.90    8.00
  -1   0  30    9.70    2.50
  -1   0  30    7.30    2.20
   1   0  30    2.00    2.20
   1   0  30    6.50    2.20
   1   0 -30    4.50    6.20
   2  -1  30    1.60    2.00
   2  -1  30    1.90    2.10
  -2   1  30    2.40    2.20
  -2   1  30    1.00    2.00
   2  -1 -30   -4.10    5.70
  -3   2  30  100.09    7.80
   3  -2  30  110.39    8.10
   3  -2  30   98.09    7.70
  -3   2  30  110.99    8.00
   3  -2 -30   97.79   10.40
   4  -3  30   22.50    2.80
  -4   3  30   26.70    3.30
  -4   3  30   14.70    2.80
   4  -3  30   22.10    3.10
   4  -3 -30   13.50    4.80
   5  -4  30    3.80    2.20
  -5   4  30   -0.60    2.20
   5  -4  30    4.60    2.10
   5  -4 -30    2.50    4.00
   6  -5  30    9.20    2.30
  -6   5  30    4.90    2.50
   6  -5  30    0.30    2.00
   6  -5 -30    2.00    4.20
   7  -6  30   28.80    4.30
  -7   6  30   34.50    3.70
   7  -6  30   38.00    3.90
   7  -6 -30   34.00    5.70
   8  -7  30    2.40    1.80
  -8   7  30    1.70    2.10
   8  -7 -30    0.90    3.30
  -9   8  30   37.20    3.90
   9  -8  30   38.00    3.90
 -10   9  30   16.10    2.20
  -8   9  31    0.20    1.40
  -7   8  31   43.80    4.00
   6  -7  31   39.90    3.80
  -6   7  31   29.10    3.20
  -5   6  31    8.70    2.10
   5  -6  31    8.60    2.10
   4  -5  31   19.60    2.60
  -4   5  31   18.80    2.70
   4  -5  31   19.20    2.70
  -3   4  31   18.70    3.10
   3  -4  31   18.70    2.70
   3  -4  31   18.50    2.60
  -3   4  31   14.70    2.50
   3  -4 -31   10.20    3.20
  -2   3  31    5.30    2.20
  -2   3  31    8.40    2.70
   2  -3  31    6.40    2.40
   2  -3  31    3.70    2.00
   1  -2  31    2.70    2.00
  -1   2  31    0.40    2.50
   1  -2  31    5.50    2.60
  -1   2  31    5.40    2.20
   0   1  31    6.50    2.20
   0  -1  31    4.60    2.60
   0  -1  31    3.40    2.10
   0   1  31    3.30    2.40
   1   0  31    2.60    2.20
  -1   0  31    4.70    2.20
   1   0  31    3.80    2.30
  -1   0  31    7.90    2.60
   2  -1  31    5.10    2.20
  -2   1  31    4.00    2.50
  -2   1  31    5.40    2.10
   2  -1  31    4.80    2.10
   3  -2  31   -0.40    1.90
  -3   2  31    2.00    2.50
   3  -2  31   -1.60    1.90
  -3   2  31    2.30    1.90
   3  -2 -31    3.00    4.60
   4  -3  31    2.50    2.00
   4  -3  31    5.00    1.90
  -4   3  31    5.80    2.10
   4  -3 -31    9.90    4.70
   5  -4  31   23.40    2.70
   5  -4  31   20.10    2.80
  -5   4  31   19.80    2.90
   5  -4 -31   22.40    4.70
  -6   5  31   47.80    4.60
   6  -5  31   53.59    4.50
   6  -5  31   48.00    4.40
   7  -6  31    6.10    1.80
  -7   6  31    4.50    2.00
  -8   7  31   -0.30    1.60
  -9   8  31    4.90    1.60
  -6   7  32   29.30    3.10
  -5   6  32   14.30    2.20
  -4   5  32    3.40    1.70
  -3   4  32    5.60    1.80
   3  -4  32    2.60    1.70
   3  -4  32   -1.90    1.50
   2  -3  32    2.90    1.70
   2  -3  32   -0.80    1.60
  -2   3  32   -2.10    1.60
  -1   2  32   23.30    3.00
  -1   2  32   36.80    3.70
   1  -2  32   37.40    3.70
   1  -2  32   30.20    3.20
   0  -1  32    6.10    1.80
   0   1  32    4.40    1.90
   0  -1  32    2.90    1.90
   0   1  32    3.40    1.80
  -1   0  32    2.70    1.80
   1   0  32    5.40    1.80
   1   0  32    4.90    2.00
  -1   0  32    5.20    2.00
  -2   1  32   26.70    3.20
   2  -1  32   29.10    3.30
   2  -1  32   39.20    3.50
   3  -2  32   17.50    2.30
  -3   2  32   20.40    2.70
   3  -2  32   19.40    2.70
   4  -3  32   11.20    2.20
  -4   3  32   11.00    2.20
   4  -3  32   12.20    1.90
   5  -4  32   39.60    3.70
  -5   4  32   38.30    3.80
  -6   5  32    4.20    1.70
  -7   6  32   14.10    2.10
  -8   7  32    0.90    1.60
  -4   5  33    5.00    1.60
  -3   4  33    3.50    1.60
  -2   3  33    0.40    1.50
   1  -2  33   -0.60    1.50
  -1   2  33    1.10    1.50
   0  -1  33   10.40    2.00
   0   1  33   17.50    2.30
   1   0  33   12.20    2.10
  -1   0  33   10.20    2.00
   2  -1  33   -0.60    1.50
  -2   1  33    0.80    1.50
   3  -2  33    2.30    1.50
  -3   2  33    1.50    1.60
  -4   3  33    1.90    1.60
  -5   4  33   16.60    2.10
  23 -25   0    0.90    2.80
  22 -24   0   19.80    3.70
  22 -24   0   14.70    4.10
  22 -24   0   18.10    3.80
  21 -23   0    9.80    3.90
  21 -23   0   18.60    4.40
  21 -23   0   16.40    4.60
  20 -22   0   -0.10    4.10
  20 -22   0    0.00    3.20
  20 -22   0    1.70    4.20
  19 -21   0    6.90    4.50
  19 -21   0   16.30    5.10
  19 -21   0    6.60    3.60
  18 -20   0   62.49    7.70
  18 -20   0   52.99    8.60
  18 -20   0   62.49    7.70
  18 -20   0   48.70    6.00
  17 -19   0   22.20    5.00
  17 -19   0    5.30    6.00
  17 -19   0   20.90    5.50
  17 -19   0   11.10    3.80
  16 -18   0   61.29    7.20
  16 -18   0   53.09    8.20
  16 -18   0   35.50    5.10
  16 -18   0   47.40    6.00
  15 -17   0   61.89    7.00
  15 -17   0   48.80    5.90
  15 -17   0   59.89    7.30
  15 -17   0   46.40    8.10
  14 -16   0   -0.40    4.00
  14 -16   0    1.30    2.40
  14 -16   0    5.60    4.50
  14 -16   0    1.90    2.90
  13 -15   0    8.10    4.70
  13 -15   0   21.60    5.40
  13 -15   0   25.30    3.10
  12 -14   0  137.59    9.70
  12 -14   0  141.59   11.90
  11 -13   0   57.69    6.90
  10 -12   0  828.72   52.39
   9 -11   0  102.79    8.60
   8 -10   0  360.56   23.60
   7  -9   0  708.13   44.30
   6  -8   0  446.86   28.30
   5  -7   0 1076.69   60.79
   5  -7   0  913.91   61.09
   4  -6   0 1332.67   81.09
   3  -5   0   48.00    3.50
  -2   4   0  370.06   23.90
   2  -4   0  412.16   24.00
  -1   3   0    0.60    0.60
   0   2   0  240.78   14.80
   1   1   0 3157.18  191.08
   2   0   0  271.17   16.60
   3  -1   0  192.98   11.90
   4  -2   0  416.06   25.10
   4  -2   0  403.86   25.00
   5  -3   0  180.98   11.30
   6  -4   0 1255.07   76.19
   7  -5   0 1882.11  113.69
   7  -5   0 1843.12  113.09
   8  -6   0   21.00    3.20
   9  -7   0    0.00    1.90
  10  -8   0   86.09    7.60
  11  -9   0  332.27   22.40
  12 -10   0   88.19    8.40
  13 -11   0    1.50    3.10
  14 -12   0    6.10    3.60
  14 -12   0    7.20    1.90
  15 -13   0   81.29    9.50
  15 -13   0   91.89    9.60
  15 -13   0   90.29    6.50
  16 -14   0    7.50    4.60
  16 -14   0    6.50    1.90
  16 -14   0    1.50    2.70
  16 -14   0   -3.80    4.20
  17 -15   0   31.50    6.40
  17 -15   0   17.00    4.00
  17 -15   0   17.00    2.90
  17 -15   0    9.90    5.20
  18 -16   0   29.10    6.50
  18 -16   0   23.70    3.40
  18 -16   0   15.80    4.50
  18 -16   0   14.40    5.50
  19 -17   0   71.59    8.40
  19 -17   0   73.29    9.60
  19 -17   0   90.09    8.10
  19 -17   0   50.69    6.60
  20 -18   0    2.10    4.90
  20 -18   0   -7.80    4.20
  20 -18   0   -0.40    2.60
  21 -19   0   26.30    5.60
  21 -19   0   33.30    5.60
  22 -20   0    1.00    3.80
  22 -20   0   -8.80    3.70
  22 -20   0    3.50    3.00
  23 -21   0    5.20    3.20
  23 -21   0    2.20    3.90
  24 -22   0    0.60    2.80
  24 -22   0    6.10    3.50
  25 -23   0    7.40    2.80
  23 -25   1   -0.10    2.70
  23 -25  -1    2.70    2.90
  22 -24   1    4.10    3.30
  22 -24   1    3.50    3.70
  22 -24   1    7.00    3.10
  22 -24  -1   14.70    3.40
  22 -24  -1   10.60    3.90
  22 -24  -1    3.10    3.30
  21 -23   1    8.40    3.90
  21 -23   1   21.20    4.00
  21 -23   1    8.60    4.40
  21 -23  -1   14.70    4.70
  21 -23  -1   11.10    3.90
  21 -23  -1   13.80    4.30
  20 -22   1   29.00    5.20
  20 -22   1   21.10    4.00
  20 -22   1   19.30    4.80
  20 -22  -1   32.20    5.30
  20 -22  -1   14.20    4.70
  20 -22  -1   15.30    3.90
  19 -21   1   12.70    3.70
  19 -21   1   23.30    5.30
  19 -21   1   16.40    4.80
  19 -21  -1   13.60    4.70
  19 -21  -1   16.30    5.30
  19 -21  -1   11.70    3.80
  18 -20   1   19.00    4.30
  18 -20   1   30.00    5.70
  18 -20   1   28.20    7.00
  18 -20   1   38.50    6.10
  18 -20  -1   40.70    6.50
  18 -20  -1   23.80    5.20
  18 -20  -1   22.80    6.50
  18 -20  -1   18.10    4.40
  17 -19   1   29.20    6.90
  17 -19   1   13.50    3.80
  17 -19   1   15.80    5.30
  17 -19   1    9.30    4.50
  17 -19  -1   16.90    4.80
  17 -19  -1   25.50    6.70
  17 -19  -1   15.20    5.40
  17 -19  -1   12.10    3.80
  16 -18   1   11.10    5.50
  16 -18   1    2.80    4.00
  16 -18   1    9.90    3.30
  16 -18   1    6.30    5.20
  16 -18  -1   16.30    5.80
  16 -18  -1    6.30    4.00
  16 -18  -1    7.00    3.30
  16 -18  -1    4.20    5.00
  15 -17   1   37.90    4.50
  15 -17   1   38.00    7.40
  15 -17   1   33.40    6.30
  15 -17   1   25.90    5.20
  15 -17  -1   40.50    4.70
  15 -17  -1   37.90    6.10
  15 -17  -1   40.40    5.30
  15 -17  -1   50.89    8.10
  14 -16   1   35.30    4.10
  14 -16   1   35.30    4.80
  14 -16   1   31.80    5.80
  14 -16   1   28.80    6.30
  14 -16  -1   42.90    7.20
  14 -16  -1   32.40    6.00
  14 -16  -1   35.50    4.20
  14 -16  -1   37.00    4.70
  13 -15   1   73.29    6.00
  13 -15   1   65.39    8.60
  13 -15   1   66.29    8.30
  13 -15  -1   69.89    8.60
  13 -15  -1   80.59    6.40
  13 -15  -1   64.89    8.40
  12 -14   1   55.89    7.50
  12 -14   1   55.99    5.10
  12 -14  -1   56.09    7.50
  12 -14  -1   73.69    5.60
  11 -13   1   22.90    4.70
  11 -13  -1   24.30    4.50
  10 -12   1   89.09    8.10
  10 -12  -1   80.19    7.90
   9 -11   1  170.68   13.00
   9 -11  -1  187.58   13.10
   8 -10   1   82.99    7.50
   8 -10  -1   99.09    7.60
   7  -9   1  438.16   29.00
   7  -9  -1  473.15   29.10
   6  -8   1  447.36   25.00
   6  -8   1  395.26   25.50
   6  -8  -1  361.36   25.40
   5  -7   1  236.08   12.90
   5  -7   1  191.58   13.20
   5  -7  -1  176.08   13.20
   4  -6   1 1475.35   89.59
  -3   5   1 1290.37   83.29
   3  -5   1 1451.95   83.29
   2  -4   1  936.01   55.69
  -2   4   1  897.51   55.79
  -1   3   1   13.50    1.40
   1  -3   1   13.20    1.30
  -1   3   1   13.70    1.20
  -1   3  -1   12.00    1.20
   0   2   1  129.09    8.60
   0  -2   1  131.39    8.70
   0   2   1  133.89    8.60
   0   2  -1  158.98    8.70
  -1  -1   1 1544.75   97.69
   1   1   1 1631.74   97.69
   1   1   1 1577.24   97.79
   1   1  -1 1697.53   97.69
  -2   0   1  133.49    8.30
   2   0   1  134.59    8.40
  -3   1   1   91.09    5.80
   3  -1   1   91.69    5.90
   4  -2   1  981.10   60.79
  -4   2   1  968.80   60.69
   4  -2  -1 1050.29   60.79
   5  -3   1 1314.67   80.29
   5  -3  -1 1331.37   80.39
   6  -4   1  449.16   26.90
   6  -4  -1  426.76   27.00
   7  -5   1   17.40    2.80
   7  -5  -1   22.50    2.90
   7  -5  -1   16.50    2.00
   8  -6   1  610.14   39.60
   8  -6  -1  656.23   39.70
   9  -7   1   97.69    8.00
   9  -7  -1   98.69    7.90
  10  -8   1  244.48   17.10
  10  -8  -1  255.47   17.20
  11  -9   1  285.87   19.30
  11  -9  -1  275.37   19.20
  12 -10   1  236.98   16.50
  12 -10  -1  221.98   16.50
  13 -11   1  103.99    9.50
  13 -11  -1  102.39    9.60
  14 -12   1   23.30    2.80
  14 -12   1   32.40    5.50
  14 -12  -1   29.60    5.40
  14 -12  -1   24.00    2.80
  15 -13   1   32.60    3.40
  15 -13   1   19.40    5.50
  15 -13   1   43.30    6.50
  15 -13  -1   34.10    3.60
  15 -13  -1   32.60    5.60
  15 -13  -1   36.20    6.30
  16 -14   1    3.50    4.50
  16 -14   1    4.80    1.70
  16 -14   1   10.60    4.80
  16 -14   1    4.20    3.10
  16 -14  -1    2.30    2.70
  16 -14  -1    1.00    4.60
  16 -14  -1    5.10    1.90
  16 -14  -1    1.40    4.70
  17 -15   1   33.90    6.60
  17 -15   1   41.50    6.40
  17 -15   1   29.40    4.80
  17 -15   1   30.40    3.70
  17 -15  -1   42.10    6.50
  17 -15  -1   46.20    7.40
  17 -15  -1   41.60    4.90
  17 -15  -1   28.10    3.80
  18 -16   1   32.40    5.00
  18 -16   1   22.10    6.50
  18 -16   1   31.70    6.10
  18 -16  -1   28.40    4.70
  18 -16  -1   26.40    6.60
  18 -16  -1   36.30    6.30
  19 -17   1   33.70    6.30
  19 -17   1   31.30    5.30
  19 -17   1   30.90    7.00
  19 -17   1   23.30    3.90
  19 -17  -1   37.20    6.70
  19 -17  -1   36.50    7.10
  19 -17  -1   30.50    5.30
  19 -17  -1   27.70    4.30
  20 -18   1   14.50    5.80
  20 -18   1    1.90    4.10
  20 -18   1    6.60    3.00
  20 -18   1   10.20    4.70
  20 -18  -1    1.70    2.90
  20 -18  -1    7.80    4.10
  20 -18  -1    6.10    5.00
  20 -18  -1   14.40    5.40
  21 -19   1    0.90    4.20
  21 -19   1   -3.40    2.70
  21 -19   1    2.60    4.10
  21 -19  -1    0.30    4.20
  21 -19  -1    4.30    4.50
  21 -19  -1    2.20    2.90
  22 -20   1    9.00    4.20
  22 -20   1    7.10    3.20
  22 -20   1   14.30    4.50
  22 -20  -1   17.10    4.60
  22 -20  -1    6.10    3.90
  22 -20  -1    0.90    3.10
  23 -21   1    3.30    3.10
  23 -21   1    4.70    3.90
  23 -21  -1    5.50    3.90
  23 -21  -1   -1.60    3.20
  23 -21  -1    5.80    4.00
  24 -22   1    1.80    2.70
  24 -22   1   -0.60    3.10
  24 -22  -1    0.40    3.20
  24 -22  -1   -1.70    2.90
  25 -23   1    4.70    2.70
  25 -23  -1    9.90    2.80
  23 -25   2   10.70    3.10
  23 -25  -2   11.00    3.20
  22 -24   2    5.40    3.00
  22 -24   2    9.10    3.70
  22 -24   2    0.80    3.40
  22 -24  -2    4.70    3.40
  22 -24  -2    0.40    3.50
  22 -24  -2    0.70    3.00
  21 -23   2    6.60    3.30
  21 -23   2    9.40    3.90
  21 -23   2    3.00    4.00
  21 -23  -2    1.80    3.60
  21 -23  -2    4.20    3.70
  21 -23  -2    4.40    4.40
  20 -22   2    6.30    4.40
  20 -22   2   15.30    4.60
  20 -22   2    4.80    3.30
  20 -22  -2    6.70    3.50
  20 -22  -2    5.20    4.20
  20 -22  -2   11.10    4.60
  19 -21   2   10.00    4.60
  19 -21   2    8.50    3.50
  19 -21   2    1.20    4.40
  19 -21  -2    1.00    4.90
  19 -21  -2   11.10    3.70
  19 -21  -2    1.30    3.90
  18 -20   2   15.90    5.20
  18 -20   2   13.10    5.20
  18 -20   2   19.80    6.20
  18 -20   2   17.80    4.10
  18 -20  -2   18.90    4.20
  18 -20  -2   19.00    6.30
  18 -20  -2   11.90    5.50
  18 -20  -2   19.30    4.90
  17 -19   2    5.60    4.70
  17 -19   2    2.00    5.50
  17 -19   2    0.00    3.00
  17 -19   2   -5.30    3.90
  17 -19  -2    4.50    5.10
  17 -19  -2   -2.60    3.70
  17 -19  -2   -3.80    4.50
  17 -19  -2   -2.70    3.30
  16 -18   2   48.80    6.50
  16 -18   2   47.40    8.00
  16 -18   2   45.10    5.90
  16 -18   2   42.20    4.90
  16 -18  -2   32.70    4.90
  16 -18  -2   35.70    7.40
  16 -18  -2   37.80    5.50
  16 -18  -2   39.10    6.70
  15 -17   2    5.60    5.00
  15 -17   2   13.60    5.70
  15 -17   2    4.90    3.90
  15 -17   2    7.60    2.80
  15 -17  -2    7.80    3.40
  15 -17  -2   10.30    5.60
  15 -17  -2   11.80    3.20
  15 -17  -2    7.00    4.90
  14 -16   2  193.88   15.00
  14 -16   2  161.88   12.70
  14 -16   2  170.98   13.90
  14 -16   2  167.88   11.80
  14 -16  -2  174.08   12.20
  14 -16  -2  168.58   14.00
  14 -16  -2  185.18   14.90
  14 -16  -2  155.68   12.30
  13 -15   2   85.69    6.20
  13 -15   2   71.09    8.70
  13 -15   2   70.19    8.80
  13 -15  -2   71.09    6.40
  13 -15  -2   68.09    8.60
  13 -15  -2   75.29    8.80
  12 -14   2   31.90    3.40
  12 -14   2   37.90    5.90
  12 -14  -2   25.10    5.10
  12 -14  -2   24.30    5.10
  12 -14  -2   20.90    3.10
  11 -13   2   15.40    4.10
  11 -13  -2   12.20    3.80
  10 -12   2   90.29    8.80
  10 -12  -2  104.49    8.90
   9 -11   2   38.40    4.80
   9 -11  -2   34.00    4.70
   8 -10   2  429.36   28.50
   8 -10  -2  457.85   28.60
   7  -9   2  109.99    8.40
   7  -9  -2  108.09    8.30
   6  -8   2   27.60    3.70
   6  -8  -2   34.90    3.70
   5  -7   2   33.90    3.40
   5  -7  -2   25.80    3.20
  -4   6   2 1007.40   61.39
  -3   5   2  294.47   18.30
  -2   4   2 1079.69   65.69
  -1   3   2  183.58   11.60
   1  -3   2  198.68   11.50
  -1   3   2  180.38   11.70
   0   2   2  573.04   33.70
   0  -2   2  547.75   33.60
   0  -2   2  586.44   33.60
   0   2   2  549.65   33.60
   0   2  -2  504.15   33.60
   1   1   2  482.65   28.70
  -1  -1   2  485.35   28.60
   1   1   2  459.55   28.70
   1   1  -2  452.15   28.70
   2   0   2  557.24   34.90
  -2   0   2  599.44   34.80
   2   0  -2  557.64   34.90
  -3   1   2  194.48   11.70
   3  -1   2  182.38   11.80
   4  -2   2 1135.29   69.99
  -4   2   2 1168.58   69.99
  -5   3   2 1071.09   64.39
   5  -3   2 1046.20   64.39
   6  -4   2  833.32   50.89
   7  -5   2  742.13   46.30
   7  -5   2  764.92   45.60
   7  -5  -2  730.33   46.20
   8  -6   2  440.46   29.50
   8  -6  -2  491.15   29.60
   9  -7   2  999.80   62.49
   9  -7  -2 1013.90   62.39
  10  -8   2 1108.79   72.49
  10  -8  -2 1230.58   72.59
  11  -9   2  468.95   31.70
  11  -9  -2  509.65   31.90
  12 -10   2  135.09   11.70
  12 -10  -2  163.98   12.00
  13 -11   2  111.19   10.20
  13 -11  -2  120.99   10.40
  14 -12   2  112.99    8.00
  14 -12   2  136.69   11.20
  14 -12  -2  132.79   10.90
  14 -12  -2  112.79    8.20
  15 -13   2  112.39   10.30
  15 -13   2  101.09    6.80
  15 -13   2   71.89    9.50
  15 -13  -2   95.89    9.50
  15 -13  -2   97.49    9.90
  15 -13  -2   86.09    7.00
  16 -14   2  272.77   19.80
  16 -14   2  264.17   17.70
  16 -14   2  283.47   20.90
  16 -14   2  255.57   18.50
  16 -14  -2  286.47   18.40
  16 -14  -2  271.57   19.90
  16 -14  -2  291.87   20.80
  16 -14  -2  285.77   18.00
  17 -15   2   25.40    6.20
  17 -15   2   36.50    6.80
  17 -15   2   29.90    4.80
  17 -15   2   34.40    4.00
  17 -15  -2   37.10    6.40
  17 -15  -2   31.90    4.00
  17 -15  -2   34.80    4.70
  17 -15  -2   40.70    7.10
  18 -16   2    2.80    4.90
  18 -16   2   -0.80    4.70
  18 -16   2    3.10    2.10
  18 -16   2   -4.80    3.30
  18 -16  -2    9.40    5.20
  18 -16  -2    2.40    2.60
  18 -16  -2   -6.40    3.10
  18 -16  -2    1.20    5.10
  19 -17   2   40.10    6.80
  19 -17   2   43.70    6.40
  19 -17   2   58.99    5.70
  19 -17   2   76.39    9.50
  19 -17  -2   62.29    7.20
  19 -17  -2   74.69    9.30
  19 -17  -2   43.50    5.50
  19 -17  -2   54.09    7.60
  20 -18   2   22.30    6.10
  20 -18   2    7.50    4.60
  20 -18   2   12.00    4.70
  20 -18   2   18.40    3.40
  20 -18  -2   15.90    5.70
  20 -18  -2   12.20    3.60
  20 -18  -2   11.80    4.20
  20 -18  -2   17.80    5.50
  21 -19   2   10.30    3.20
  21 -19   2    3.60    4.20
  21 -19   2    5.20    4.40
  21 -19  -2    6.90    4.20
  21 -19  -2    9.70    4.80
  21 -19  -2   11.30    3.40
  22 -20   2   15.60    4.90
  22 -20   2   19.30    3.70
  22 -20  -2   27.60    5.00
  22 -20  -2   16.90    4.60
  22 -20  -2   25.40    4.20
  23 -21   2    6.70    3.40
  23 -21   2   19.70    4.40
  23 -21  -2   12.00    4.10
  23 -21  -2    5.00    3.60
  23 -21  -2   12.10    3.70
  24 -22   2    2.80    3.20
  24 -22   2    3.40    2.70
  24 -22  -2    7.50    3.40
  24 -22  -2    4.60    3.10
  25 -23   2    3.60    3.10
  25 -23  -2    8.10    2.80
  23 -25   3    3.60    2.80
  23 -25  -3   -4.00    2.70
  22 -24   3    2.10    2.80
  22 -24   3    7.10    3.50
  22 -24   3    1.10    3.50
  22 -24  -3    3.40    3.70
  22 -24  -3    6.10    3.20
  22 -24  -3   -1.00    3.50
  21 -23   3   31.70    4.90
  21 -23   3   37.90    5.20
  21 -23   3   22.40    4.20
  21 -23  -3   32.30    5.40
  21 -23  -3   37.20    5.10
  21 -23  -3   19.40    4.60
  20 -22   3    4.00    3.20
  20 -22   3    7.10    4.30
  20 -22   3    7.30    4.10
  20 -22  -3    3.20    3.60
  20 -22  -3    1.10    4.20
  20 -22  -3    0.20    4.10
  19 -21   3    1.50    4.30
  19 -21   3    7.00    4.40
  19 -21   3    3.40    3.30
  19 -21  -3    0.90    4.00
  19 -21  -3    5.00    4.80
  19 -21  -3   10.20    3.50
  18 -20   3   47.40    6.40
  18 -20   3   42.10    6.10
  18 -20   3   34.80    4.90
  18 -20   3   47.20    8.00
  18 -20  -3   31.10    7.10
  18 -20  -3   40.60    5.70
  18 -20  -3   50.29    6.90
  18 -20  -3   27.80    5.00
  17 -19   3    0.50    4.30
  17 -19   3   -4.40    3.90
  17 -19   3    1.40    3.00
  17 -19   3    1.70    5.20
  17 -19  -3    2.10    5.00
  17 -19  -3    2.20    3.40
  17 -19  -3    2.10    4.80
  17 -19  -3   -4.50    3.40
  16 -18   3   17.30    5.20
  16 -18   3   13.80    4.60
  16 -18   3   23.50    6.70
  16 -18   3   22.70    3.70
  16 -18  -3   12.50    4.20
  16 -18  -3   10.50    3.60
  16 -18  -3   25.70    6.40
  16 -18  -3   14.30    5.60
  15 -17   3   46.70    5.40
  15 -17   3   47.00    6.60
  15 -17   3   38.30    5.70
  15 -17   3   53.29    8.10
  15 -17  -3   50.99    6.10
  15 -17  -3   42.50    6.90
  15 -17  -3   43.00    5.10
  15 -17  -3   45.00    7.90
  14 -16   3   12.70    2.70
  14 -16   3   12.40    4.70
  14 -16   3   12.70    3.80
  14 -16   3    1.40    4.90
  14 -16  -3   14.30    5.00
  14 -16  -3    3.30    4.50
  14 -16  -3   11.70    3.40
  14 -16  -3   10.50    3.00
  13 -15   3    2.20    1.80
  13 -15   3   -1.60    3.70
  13 -15   3   -2.10    3.90
  13 -15  -3    2.90    3.90
  13 -15  -3    4.60    2.40
  13 -15  -3    2.30    3.70
  12 -14   3    3.20    1.60
  12 -14   3   -4.10    3.30
  12 -14   3    5.70    3.90
  12 -14  -3   -0.60    3.20
  12 -14  -3   -3.10    3.30
  12 -14  -3   -0.30    1.90
  11 -13   3   49.70    6.90
  11 -13  -3   71.29    7.30
  10 -12   3   94.09    8.40
  10 -12  -3   76.29    7.90
   9 -11   3   88.79    7.80
   9 -11  -3   78.09    7.40
   8 -10   3  569.84   36.30
   8 -10  -3  572.04   36.20
   7  -9   3   16.40    3.10
   7  -9  -3   20.20    3.10
   6  -8   3  281.67   18.50
   6  -8  -3  286.67   18.50
  -5   7   3  803.62   49.80
   5  -7   3  837.22   50.19
   5  -7  -3  797.22   50.09
  -4   6   3  537.45   33.10
  -3   5   3  109.29    7.30
  -2   4   3  298.27   18.60
  -2   4   3  298.87   18.40
  -1   3   3 1013.20   60.79
  -1   3   3  988.00   60.89
   0   2   3  510.75   31.40
   0  -2   3  489.65   31.30
   0  -2   3  540.45   31.30
   0   2   3  515.15   31.40
  -1  -1   3   90.49    5.70
   1   1   3   87.59    5.80
   1   1   3   84.59    5.80
   1   1  -3   94.99    5.80
   2   0   3  518.75   33.40
  -2   0   3  557.44   33.40
   2   0  -3  562.74   33.40
  -3   1   3   73.99    4.90
   3  -1   3   72.59    5.00
   4  -2   3  310.87   20.00
  -4   2   3  335.57   20.00
  -5   3   3   57.99    4.30
   5  -3   3   61.39    4.40
  -6   4   3  707.03   42.70
   6  -4   3  687.93   42.70
   7  -5   3  880.61   51.79
   7  -5   3  867.51   52.39
   7  -5  -3  788.02   52.19
   8  -6   3  232.88   15.80
   8  -6   3  245.38   15.00
   8  -6  -3  226.98   15.60
   9  -7   3  982.10   60.09
   9  -7  -3  951.30   59.99
  10  -8   3  733.83   44.80
  10  -8  -3  685.23   44.70
  11  -9   3  162.18   12.20
  11  -9  -3  162.48   12.30
  12 -10   3  103.69    9.30
  12 -10  -3  106.99    9.30
  13 -11   3   39.00    5.60
  13 -11  -3   34.60    5.60
  14 -12   3   18.40    4.80
  14 -12   3   15.00    2.10
  14 -12  -3   24.90    2.80
  14 -12  -3   33.80    5.40
  15 -13   3  126.29   11.10
  15 -13   3   91.79   10.50
  15 -13   3  116.09    7.80
  15 -13  -3   99.29   10.30
  15 -13  -3  114.59    8.30
  15 -13  -3  122.99   11.20
  16 -14   3   13.40    3.80
  16 -14   3    5.60    5.00
  16 -14   3   19.50    2.50
  16 -14   3   24.90    6.00
  16 -14  -3   17.30    5.00
  16 -14  -3   18.80    3.40
  16 -14  -3   21.50    5.60
  16 -14  -3   13.70    2.60
  17 -15   3   38.40    5.20
  17 -15   3   34.70    6.80
  17 -15   3   36.00    6.00
  17 -15  -3   41.10    4.80
  17 -15  -3   35.30    6.20
  17 -15  -3   35.40    6.90
  17 -15  -3   25.80    4.00
  18 -16   3   26.60    5.70
  18 -16   3   30.60    5.10
  18 -16   3   22.50    6.10
  18 -16   3   19.50    3.40
  18 -16  -3   36.40    6.60
  18 -16  -3   22.50    3.90
  18 -16  -3   32.90    6.70
  18 -16  -3   38.80    4.90
  19 -17   3   -0.80    4.70
  19 -17   3   12.00    4.60
  19 -17   3    3.70    2.70
  19 -17   3   14.70    5.60
  19 -17  -3   10.50    5.00
  19 -17  -3    4.30    3.10
  19 -17  -3    8.50    3.90
  19 -17  -3   21.30    5.80
  20 -18   3   24.10    5.20
  20 -18   3   14.80    3.40
  20 -18   3   28.20    6.60
  20 -18   3   16.10    4.90
  20 -18  -3   36.30    6.20
  20 -18  -3   23.50    6.30
  20 -18  -3   27.50    4.80
  20 -18  -3   18.80    4.00
  21 -19   3    9.30    5.90
  21 -19   3    6.40    4.30
  21 -19   3    2.70    2.90
  21 -19  -3    4.80    3.90
  21 -19  -3    4.90    4.80
  21 -19  -3    3.10    3.00
  22 -20   3   10.20    4.50
  22 -20   3    1.10    2.90
  22 -20  -3    7.40    3.60
  22 -20  -3    3.00    3.70
  22 -20  -3    6.70    4.10
  23 -21   3   -4.30    3.60
  23 -21   3    2.80    3.00
  23 -21  -3   -1.90    3.30
  23 -21  -3   -8.30    3.30
  23 -21  -3   -1.70    3.00
  24 -22   3    7.30    3.40
  24 -22   3    3.90    2.70
  24 -22  -3    6.40    3.30
  24 -22  -3   -0.20    3.00
  25 -23  -3    2.40    2.70
  23 -25   4    1.90    3.30
  22 -24   4    6.50    2.60
  22 -24   4    4.50    3.30
  22 -24  -4    1.20    2.90
  22 -24  -4    3.80    3.80
  21 -23   4   20.40    3.80
  21 -23   4   30.90    5.00
  21 -23   4   23.50    4.70
  21 -23  -4   30.10    4.60
  21 -23  -4   26.50    5.40
  21 -23  -4   19.10    4.50
  20 -22   4   11.30    4.30
  20 -22   4    5.80    3.90
  20 -22   4    8.20    3.30
  20 -22  -4   -0.50    3.60
  20 -22  -4    0.20    4.30
  20 -22  -4    3.20    4.50
  19 -21   4   38.40    5.90
  19 -21   4   46.20    6.30
  19 -21   4   34.70    4.80
  19 -21  -4   47.00    5.70
  19 -21  -4   47.20    6.70
  19 -21  -4   30.30    4.90
  18 -20   4    6.30    4.40
  18 -20   4    5.90    4.70
  18 -20   4   15.70    6.10
  18 -20   4    9.70    3.40
  18 -20  -4    9.60    4.30
  18 -20  -4    5.60    5.50
  18 -20  -4    0.80    3.20
  18 -20  -4    7.20    5.20
  17 -19   4   32.80    7.10
  17 -19   4   30.20    4.30
  17 -19   4   18.70    5.20
  17 -19   4   22.50    5.30
  17 -19  -4   24.70    4.60
  17 -19  -4   33.20    5.00
  17 -19  -4   41.20    7.60
  17 -19  -4   27.20    6.10
  16 -18   4   44.00    8.00
  16 -18   4   44.00    4.90
  16 -18   4   71.39    8.00
  16 -18  -4   59.29    7.60
  16 -18  -4   34.70    5.20
  16 -18  -4   35.00    7.90
  15 -17   4   41.80    5.70
  15 -17   4   42.70    5.10
  15 -17   4   38.00    7.50
  15 -17   4   52.99    6.40
  15 -17  -4   36.60    5.10
  15 -17  -4   33.00    5.00
  15 -17  -4   46.70    8.10
  15 -17  -4   44.80    6.70
  14 -16   4  104.59    8.10
  14 -16   4  108.79   11.50
  14 -16   4  125.19    9.70
  14 -16   4  138.99   10.60
  14 -16  -4   82.19    8.50
  14 -16  -4   98.39    8.60
  14 -16  -4  101.69   11.10
  13 -15   4    9.10    4.20
  13 -15   4    8.30    4.20
  13 -15   4    9.90    2.20
  13 -15  -4   13.60    2.90
  13 -15  -4    9.70    4.60
  13 -15  -4   14.60    4.50
  12 -14   4   48.30    7.00
  12 -14   4   46.60    6.70
  12 -14   4   57.89    4.60
  12 -14  -4   49.60    6.90
  12 -14  -4   52.89    5.30
  12 -14  -4   51.69    6.20
  11 -13   4  189.88   14.80
  11 -13  -4  200.68   14.80
  10 -12   4   17.60    4.10
  10 -12  -4   20.00    4.00
   9 -11   4   25.50    4.20
   9 -11  -4   26.00    4.10
   8 -10   4  177.58   13.00
   8 -10  -4  186.88   13.00
   7  -9   4  136.29    9.60
   7  -9  -4  121.99    9.40
   6  -8   4   18.50    2.90
   6  -8  -4   19.50    2.80
   5  -7   4  132.29    9.60
  -5   7   4  131.89    9.30
   5  -7  -4  155.38    9.70
  -4   6   4  838.62   51.39
  -3   5   4   97.39    6.70
  -2   4   4   84.69    6.00
  -2   4   4   89.09    5.80
  -1   3   4 1677.53   98.89
  -1   3   4 1578.94   98.89
   0   2   4   65.79    4.50
   0  -2   4   67.09    4.30
   0  -2   4   59.69    4.20
   0   2   4   63.79    4.40
   1   1   4 2062.29  123.79
  -1  -1   4 2113.29  123.79
   1   1   4 2085.09  123.99
   1   1  -4 1910.91  123.79
   2   0   4   68.69    4.90
  -2   0   4   71.19    4.80
  -3   1   4 3455.05  207.08
   3  -1   4 3381.96  207.18
   4  -2   4   87.69    6.10
  -4   2   4   89.69    6.00
   5  -3   4  213.28   13.70
  -5   3   4  217.38   13.70
  -6   4   4   17.00    1.90
   6  -4   4   15.20    2.00
   7  -5   4  443.76   26.20
   7  -5   4  426.16   26.70
  -7   5   4  414.36   26.10
   7  -5  -4  397.56   26.50
   8  -6   4  301.47   20.30
   8  -6   4  316.07   19.70
   8  -6  -4  317.87   20.30
   9  -7   4  589.04   37.80
   9  -7   4  587.54   37.00
   9  -7  -4  619.54   37.80
  10  -8   4  188.28   13.80
  10  -8  -4  201.38   13.90
  11  -9   4  180.48   13.70
  11  -9  -4  195.48   13.80
  12 -10   4   87.89    8.00
  12 -10  -4   63.79    7.50
  13 -11   4   -2.90    3.00
  13 -11  -4    7.50    3.60
  14 -12   4   -3.20    3.30
  14 -12  -4   -2.90    1.70
  14 -12  -4    3.10    3.90
  14 -12  -4   -2.70    3.20
  15 -13   4   50.49    7.10
  15 -13   4   40.70    3.90
  15 -13   4   38.20    6.30
  15 -13  -4   38.50    6.60
  15 -13  -4   52.89    4.80
  15 -13  -4   47.10    6.20
  16 -14   4   93.49   10.40
  16 -14   4   79.19    8.30
  16 -14   4   84.29    9.80
  16 -14   4   99.09    6.90
  16 -14  -4  112.49    7.80
  16 -14  -4   98.89    8.00
  16 -14  -4   99.69   10.20
  16 -14  -4  100.79   10.50
  17 -15   4    9.10    5.10
  17 -15   4   11.10    4.70
  17 -15   4    4.60    2.00
  17 -15   4    4.20    3.70
  17 -15  -4    4.50    3.00
  17 -15  -4    4.60    4.80
  17 -15  -4    2.50    2.40
  17 -15  -4    3.40    4.80
  18 -16   4    6.90    4.10
  18 -16   4    6.30    4.60
  18 -16   4   14.10    5.40
  18 -16   4    8.40    2.50
  18 -16  -4    7.90    5.20
  18 -16  -4   11.20    3.20
  18 -16  -4   17.90    5.50
  18 -16  -4   16.30    3.80
  19 -17   4   63.39    8.90
  19 -17   4   51.69    6.70
  19 -17   4   72.69    7.90
  19 -17   4   51.39    5.70
  19 -17  -4   58.09    8.40
  19 -17  -4   60.99    8.00
  19 -17  -4   69.39    7.20
  19 -17  -4   43.50    5.70
  20 -18   4    5.80    4.40
  20 -18   4    1.90    2.80
  20 -18   4   -1.30    4.70
  20 -18   4   13.80    5.50
  20 -18  -4    6.40    5.00
  20 -18  -4    2.00    3.70
  20 -18  -4   -0.40    2.90
  20 -18  -4    9.80    5.10
  21 -19   4   -1.40    4.20
  21 -19   4    4.10    2.90
  21 -19  -4    6.10    4.50
  21 -19  -4   -2.30    3.20
  21 -19  -4    4.40    3.80
  22 -20   4   14.70    4.50
  22 -20   4   18.20    3.60
  22 -20  -4   13.70    4.10
  22 -20  -4   19.70    4.50
  22 -20  -4   14.70    4.40
  23 -21   4    3.70    3.00
  23 -21   4   13.50    4.10
  23 -21  -4    6.30    3.40
  23 -21  -4   11.30    4.00
  23 -21  -4    6.10    3.90
  24 -22   4    8.60    3.30
  24 -22   4    4.90    2.60
  24 -22  -4   -0.60    3.00
  25 -23  -4    1.20    2.80
  22 -24   5    4.20    2.50
  22 -24   5   14.60    3.50
  22 -24  -5   14.90    3.30
  22 -24  -5    9.90    4.00
  21 -23   5   10.20    3.30
  21 -23   5    5.80    4.10
  21 -23   5    7.70    4.10
  21 -23  -5    1.00    5.00
  21 -23  -5   10.60    3.80
  21 -23  -5    5.90    4.00
  20 -22   5    3.40    4.00
  20 -22   5   14.60    3.60
  20 -22   5    1.60    4.20
  20 -22  -5    6.90    3.80
  20 -22  -5   -2.10    4.60
  20 -22  -5    7.10    4.30
  19 -21   5    2.70    4.40
  19 -21   5    7.80    4.30
  19 -21   5    6.40    3.10
  19 -21  -5    7.50    3.40
  19 -21  -5    0.20    4.60
  19 -21  -5    2.00    3.70
  18 -20   5   26.70    6.90
  18 -20   5   19.90    5.20
  18 -20   5   26.70    4.10
  18 -20   5   20.10    5.40
  18 -20  -5   20.30    5.70
  18 -20  -5   17.10    4.10
  18 -20  -5   27.90    7.00
  18 -20  -5   31.50    5.00
  17 -19   5    4.80    4.50
  17 -19   5    9.10    5.70
  17 -19   5    4.30    3.10
  17 -19   5    4.90    4.50
  17 -19  -5    4.10    4.90
  17 -19  -5    2.70    5.40
  17 -19  -5    6.00    3.60
  17 -19  -5    1.40    3.30
  16 -18   5   30.50    7.00
  16 -18   5   24.20    5.40
  16 -18   5   28.10    3.90
  16 -18   5   22.10    5.50
  16 -18  -5   34.00    7.10
  16 -18  -5   17.70    4.10
  16 -18  -5   23.00    4.50
  16 -18  -5   27.00    6.40
  15 -17   5   66.89    6.70
  15 -17   5   78.49    8.80
  15 -17   5   87.19   10.30
  15 -17   5   76.29    9.40
  15 -17  -5   89.19    7.80
  15 -17  -5   85.69    9.80
  15 -17  -5   62.89    7.50
  15 -17  -5   96.49   10.70
  14 -16   5   30.00    3.30
  14 -16   5   27.70    5.00
  14 -16   5   22.60    5.80
  14 -16   5   26.30    5.40
  14 -16  -5   18.50    3.70
  14 -16  -5   17.30    3.80
  14 -16  -5   22.60    6.00
  14 -16  -5   17.30    5.20
  13 -15   5   39.20    6.80
  13 -15   5   38.20    6.00
  13 -15   5   43.00    4.10
  13 -15   5   28.40    5.00
  13 -15  -5   39.90    6.50
  13 -15  -5   43.60    5.30
  13 -15  -5   39.10    5.90
  12 -14   5  122.99    8.70
  12 -14   5  138.09   11.40
  12 -14   5  123.09   11.50
  12 -14  -5  131.09   10.80
  12 -14  -5  131.79    9.70
  12 -14  -5  131.89   11.30
  11 -13   5   64.19    7.80
  11 -13  -5   76.59    7.80
  10 -12   5  107.29    9.20
  10 -12  -5   98.39    8.90
   9 -11   5  200.48   14.80
   9 -11  -5  212.78   14.80
   8 -10   5  285.37   19.40
   8 -10  -5  291.57   19.30
   7  -9   5  102.29    8.20
   7  -9  -5  109.09    8.20
   6  -8   5  460.05   29.70
   6  -8  -5  479.75   29.70
   5  -7   5 1983.80  120.59
  -5   7   5 2019.70  120.39
   5  -7  -5 1930.71  120.59
  -4   6   5  227.18   14.60
  -3   5   5 1689.23  102.79
  -2   4   5 1905.71  114.79
  -2   4   5 1876.31  114.89
  -1   3   5  867.51   52.39
  -1   3   5  847.42   52.39
   0  -2   5 1053.79   64.29
   0  -2   5 1086.89   64.29
   0   2   5 1015.70   64.39
   0   2   5 1074.19   64.49
   1   1   5  270.87   17.50
   1   1   5  270.87   17.80
  -1  -1   5  272.57   17.60
   1   1  -5  319.67   17.60
  -2   0   5 1137.49   66.29
   2   0   5 1080.09   66.49
   2   0  -5 1049.59   66.29
   3  -1   5 1263.47   78.29
  -3   1   5 1304.07   78.19
  -4   2   5 2112.99  126.49
   4  -2   5 2050.59  126.49
  -5   3   5    5.20    1.30
   5  -3   5    4.90    1.40
  -6   4   5  500.85   31.60
   6  -4   5  521.95   32.80
   6  -4   5  509.05   31.60
   7  -5   5  731.13   43.70
  -7   5   5  685.73   43.60
   7  -5   5  688.23   44.10
   7  -5  -5  728.33   44.00
   8  -6   5   50.49    4.20
   8  -6   5   46.40    4.90
   8  -6  -5   47.60    4.80
   9  -7   5  321.57   21.40
   9  -7  -5  328.47   21.30
  10  -8   5   51.39    5.80
  10  -8  -5   57.09    5.90
  11  -9   5   12.40    3.50
  11  -9  -5   12.70    3.50
  12 -10   5   21.50    4.40
  12 -10  -5   14.20    3.90
  13 -11   5   -0.50    3.10
  13 -11  -5   15.00    4.00
  14 -12   5   56.79    4.50
  14 -12   5   64.39    7.80
  14 -12  -5   75.49    7.70
  14 -12  -5   77.69    8.00
  15 -13   5   52.59    7.70
  15 -13   5   72.69    5.40
  15 -13   5   66.29    8.50
  15 -13  -5   91.69    6.50
  15 -13  -5   70.29    8.60
  15 -13  -5   81.99    9.00
  15 -13  -5   77.99    6.60
  16 -14   5   39.40    5.50
  16 -14   5   43.50    7.00
  16 -14   5   45.40    3.90
  16 -14   5   39.20    6.10
  16 -14  -5   38.40    6.30
  16 -14  -5   44.90    6.90
  16 -14  -5   47.20    5.30
  16 -14  -5   47.70    5.00
  17 -15   5   14.90    4.40
  17 -15   5   39.40    7.10
  17 -15   5   22.80    2.90
  17 -15   5   25.00    5.40
  17 -15  -5   35.00    6.20
  17 -15  -5   30.50    4.20
  17 -15  -5   23.00    3.70
  17 -15  -5   43.50    6.90
  18 -16   5   32.50    6.80
  18 -16   5   19.80    4.80
  18 -16   5   14.40    5.30
  18 -16   5   25.40    3.20
  18 -16  -5   21.80    3.90
  18 -16  -5   24.60    4.20
  18 -16  -5   22.10    6.00
  18 -16  -5   26.20    6.20
  19 -17   5   21.90    6.10
  19 -17   5   15.50    3.10
  19 -17   5   13.50    4.70
  19 -17   5   15.70    6.30
  19 -17  -5   16.10    5.70
  19 -17  -5   14.50    3.70
  19 -17  -5   21.10    5.70
  19 -17  -5   20.00    4.20
  20 -18   5   15.20    5.70
  20 -18   5    8.80    4.50
  20 -18   5    7.20    3.00
  20 -18  -5   13.60    3.60
  20 -18  -5   19.00    6.50
  20 -18  -5   16.90    5.30
  20 -18  -5   13.30    4.10
  21 -19   5   16.50    4.80
  21 -19   5    7.70    3.10
  21 -19  -5   10.80    4.00
  21 -19  -5    5.50    3.40
  21 -19  -5   20.40    5.00
  22 -20   5    4.60    3.10
  22 -20   5    4.70    4.10
  22 -20  -5   12.40    4.10
  22 -20  -5   11.00    4.20
  22 -20  -5    9.10    4.20
  23 -21   5   12.90    4.00
  23 -21   5    3.80    2.90
  23 -21  -5    9.60    3.50
  23 -21  -5    6.80    3.90
  23 -21  -5    4.20    3.80
  24 -22   5    2.70    3.00
  24 -22   5   -2.10    2.40
  24 -22  -5    4.90    3.30
  22 -24   6    2.10    3.10
  22 -24   6    4.70    2.40
  22 -24  -6    5.60    2.80
  22 -24  -6   -1.70    3.60
  21 -23   6    5.50    3.80
  21 -23   6    7.70    3.10
  21 -23   6    8.00    3.90
  21 -23  -6    9.20    3.70
  21 -23  -6    3.90    5.70
  20 -22   6    2.70    3.00
  20 -22   6    0.80    3.90
  20 -22   6   -5.40    3.90
  20 -22  -6    0.80    4.90
  20 -22  -6    0.70    3.80
  20 -22  -6   -0.80    3.80
  19 -21   6    9.60    3.30
  19 -21   6    9.40    4.30
  19 -21   6    5.30    4.10
  19 -21  -6   13.80    3.80
  19 -21  -6    5.50    4.00
  19 -21  -6    3.60    4.50
  18 -20   6   -5.70    4.00
  18 -20   6   -7.60    4.00
  18 -20   6   -0.50    2.80
  18 -20  -6   -3.20    3.20
  18 -20  -6   -6.00    4.50
  18 -20  -6    4.10    3.20
  17 -19   6   22.90    5.30
  17 -19   6   19.10    3.80
  17 -19   6    9.20    4.70
  17 -19   6   19.20    6.20
  17 -19  -6   21.40    4.30
  17 -19  -6    7.90    3.90
  17 -19  -6   11.70    5.80
  17 -19  -6   24.30    6.00
  16 -18   6   56.09    8.50
  16 -18   6   45.50    6.50
  16 -18   6   52.09    6.90
  16 -18   6   41.20    4.90
  16 -18  -6   60.29    8.80
  16 -18  -6   52.79    6.00
  16 -18  -6   60.19    7.60
  16 -18  -6   43.20    5.80
  15 -17   6    1.20    4.20
  15 -17   6    2.50    2.40
  15 -17   6    8.90    5.20
  15 -17   6    2.60    4.20
  15 -17  -6    4.50    4.80
  15 -17  -6    0.70    3.10
  15 -17  -6   -2.90    4.60
  15 -17  -6   -1.10    3.10
  14 -16   6   25.10    3.30
  14 -16   6   24.10    5.10
  14 -16   6   23.30    6.00
  14 -16   6   29.60    5.50
  14 -16  -6   35.20    6.60
  14 -16  -6   26.70    4.20
  14 -16  -6   32.90    5.90
  14 -16  -6   31.50    4.10
  13 -15   6   52.19    4.90
  13 -15   6   59.39    8.20
  13 -15   6   49.50    6.40
  13 -15   6   62.49    7.20
  13 -15  -6   60.19    6.50
  13 -15  -6   67.79    5.80
  13 -15  -6   57.09    6.90
  13 -15  -6   70.09    8.20
  12 -14   6   86.99    6.00
  12 -14   6   67.09    8.60
  12 -14   6   74.89    9.10
  12 -14  -6   72.69    6.90
  12 -14  -6   84.39    8.70
  12 -14  -6   85.49    8.20
  11 -13   6  131.89   11.00
  11 -13  -6  119.39   10.60
  10 -12   6   11.30    3.40
  10 -12  -6   10.10    3.40
   9 -11   6  370.66   24.90
   9 -11  -6  381.56   24.90
   8 -10   6  241.78   17.00
   8 -10  -6  255.67   17.00
   7  -9   6  144.99   10.40
   7  -9  -6  140.49   10.30
   6  -8   6 1038.90   66.69
   6  -8  -6 1125.59   66.69
   5  -7   6   51.49    4.50
  -5   7   6   46.60    4.20
   5  -7  -6   49.60    4.40
  -4   6   6   25.90    3.00
  -3   5   6  100.79    7.10
  -2   4   6  569.24   35.10
  -1   3   6   52.19    4.10
  -1   3   6   54.69    4.20
   0   2   6 2437.86  149.39
   0  -2   6 2512.25  149.29
   0  -2   6 2402.76  149.29
   0   2   6 2498.05  149.59
   1   1   6  661.93   41.20
  -1  -1   6  687.33   41.30
   1   1   6  677.43   41.60
   1   1  -6  673.53   41.50
  -2   0   6 2550.84  152.38
   2   0   6 2503.55  152.58
   2   0  -6 2481.35  152.38
  -3   1   6 1763.02  105.49
   3  -1   6 1706.53  105.69
   4  -2   6  592.44   36.70
  -4   2   6  592.34   36.50
   5  -3   6  522.95   32.40
  -5   3   6  518.45   32.20
   6  -4   6  573.14   33.60
   6  -4   6  505.45   33.70
  -6   4   6  540.35   33.40
   7  -5   6  516.55   32.70
  -7   5   6  531.35   32.30
   7  -5   6  571.84   32.40
   7  -5  -6  457.35   32.40
   8  -6   6  156.88   11.70
   8  -6   6  164.18   11.10
   8  -6  -6  178.08   11.70
   9  -7   6 1039.10   67.09
   9  -7  -6 1126.79   67.09
  10  -8   6  177.78   12.80
  10  -8  -6  169.58   12.70
  11  -9   6  133.69   10.20
  11  -9  -6  110.69    9.80
  12 -10   6  130.09   10.50
  12 -10  -6  117.49   10.30
  13 -11   6  119.59   10.70
  13 -11  -6  129.99   10.80
  14 -12   6   32.40    3.10
  14 -12   6   39.60    6.20
  14 -12  -6   40.70    4.50
  14 -12  -6   50.09    5.70
  15 -13   6   24.50    5.30
  15 -13   6   15.50    4.90
  15 -13   6   19.30    2.20
  15 -13  -6   14.90    4.70
  15 -13  -6   16.80    3.20
  15 -13  -6   18.80    3.30
  15 -13  -6   18.50    5.00
  16 -14   6   14.30    7.10
  16 -14   6    6.30    4.60
  16 -14   6    6.10    1.70
  16 -14   6   11.50    3.90
  16 -14  -6    5.90    2.90
  16 -14  -6   17.60    5.20
  16 -14  -6   11.20    3.10
  16 -14  -6   11.20    4.80
  17 -15   6   36.50    5.40
  17 -15   6   29.10    6.50
  17 -15   6   27.20    3.20
  17 -15   6   33.20    8.80
  17 -15  -6   27.20    4.20
  17 -15  -6   32.20    6.20
  17 -15  -6   31.30    6.40
  17 -15  -6   31.40    4.30
  18 -16   6   26.40    4.90
  18 -16   6   14.50    2.90
  18 -16   6   17.30    6.00
  18 -16  -6   24.00    4.00
  18 -16  -6   26.80    6.20
  18 -16  -6   31.00    6.00
  18 -16  -6   14.50    3.60
  19 -17   6   26.60    5.40
  19 -17   6   25.70    3.60
  19 -17   6   22.40    6.40
  19 -17  -6   34.20    6.30
  19 -17  -6   37.10    4.80
  19 -17  -6   30.40    6.40
  19 -17  -6   24.50    4.50
  20 -18   6    9.50    4.40
  20 -18   6   12.20    3.00
  20 -18  -6    9.20    3.40
  20 -18  -6    8.60    4.90
  20 -18  -6    8.20    3.80
  21 -19   6    6.80    3.10
  21 -19   6   17.20    4.90
  21 -19  -6   19.20    4.10
  21 -19  -6   25.20    5.30
  21 -19  -6    4.40    3.50
  22 -20   6   -0.40    3.60
  22 -20   6    0.60    2.70
  22 -20  -6   -2.40    3.80
  22 -20  -6    0.40    3.80
  22 -20  -6   -1.20    3.60
  23 -21   6   13.80    3.80
  23 -21   6    0.00    2.70
  23 -21  -6    7.80    3.40
  23 -21  -6    9.10    4.20
  23 -21  -6    5.90    3.80
  24 -22   6    3.80    2.90
  24 -22  -6   10.00    3.30
  22 -24   7    7.90    3.10
  22 -24  -7    2.50    3.90
  22 -24  -7    0.30    3.50
  21 -23   7    3.40    2.70
  21 -23   7    3.50    3.60
  21 -23   7    0.10    3.50
  21 -23  -7   -2.70    5.70
  21 -23  -7    2.30    3.50
  20 -22   7    1.40    2.90
  20 -22   7   11.60    4.10
  20 -22   7   11.20    4.20
  20 -22  -7    4.50    4.20
  20 -22  -7    8.40    4.80
  19 -21   7    6.00    3.20
  19 -21   7   13.40    4.40
  19 -21   7   11.70    4.70
  19 -21  -7    3.80    4.40
  19 -21  -7   13.60    4.20
  18 -20   7    8.40    4.30
  18 -20   7    6.90    3.00
  18 -20   7   11.40    4.50
  18 -20  -7   15.00    5.00
  18 -20  -7    7.60    3.70
  18 -20  -7    4.20    3.70
  17 -19   7    5.90    4.20
  17 -19   7    3.20    5.00
  17 -19   7   -3.80    4.00
  17 -19   7    2.30    2.80
  17 -19  -7   -5.20    5.00
  17 -19  -7    3.50    4.80
  17 -19  -7    3.40    3.40
  17 -19  -7   -2.30    3.10
  16 -18   7   19.90    6.30
  16 -18   7   14.40    3.30
  16 -18   7    8.80    4.70
  16 -18   7   20.40    5.30
  16 -18  -7    9.30    4.00
  16 -18  -7   15.00    5.80
  16 -18  -7   14.40    3.90
  16 -18  -7   19.80    5.60
  15 -17   7  129.09    9.50
  15 -17   7  110.29   11.10
  15 -17   7  137.09   13.30
  15 -17   7  115.99   11.80
  15 -17  -7  132.89   10.10
  15 -17  -7  125.19   12.00
  15 -17  -7  127.59   10.90
  15 -17  -7  140.89   13.30
  14 -16   7   99.79   10.60
  14 -16   7   89.39    6.90
  14 -16   7   89.79    9.10
  14 -16   7  102.59   10.10
  14 -16  -7   89.29   10.10
  14 -16  -7   80.39    7.30
  14 -16  -7   72.29    8.10
  14 -16  -7   66.69    8.50
  13 -15   7   31.90    5.60
  13 -15   7   44.20    6.40
  13 -15   7   38.90    6.70
  13 -15   7   38.70    3.90
  13 -15  -7   39.70    5.70
  13 -15  -7   37.40    4.70
  13 -15  -7   40.10    6.70
  13 -15  -7   29.70    4.50
  12 -14   7  108.69    7.10
  12 -14   7  105.19   10.30
  12 -14   7   94.79   10.00
  12 -14  -7   86.89    8.30
  12 -14  -7   95.69    9.60
  12 -14  -7   98.89    9.20
  11 -13   7    1.80    3.30
  11 -13  -7    3.10    3.30
  11 -13  -7    4.20    3.20
  10 -12   7  115.89   10.20
  10 -12  -7  124.29   10.20
   9 -11   7   54.19    6.40
   9 -11  -7   65.39    6.30
   8 -10   7   85.69    7.30
   8 -10  -7   83.49    7.20
   7  -9   7   27.70    3.60
   7  -9  -7   21.70    3.40
   6  -8   7  490.85   31.30
   6  -8  -7  500.05   31.30
   5  -7   7  428.36   26.60
  -5   7   7  452.25   26.60
   5  -7  -7  386.66   26.50
  -4   6   7  359.46   22.70
  -3   5   7  270.77   17.30
  -2   4   7  178.58   11.70
  -1   3   7 1468.55   90.69
  -1   3   7 1506.45   90.59
   0   2   7 1344.17   81.29
   0  -2   7 1343.87   80.99
   0   2   7 1306.87   81.09
   1   1   7 4591.64  276.87
   1   1   7 4445.26  276.47
  -1  -1   7 4661.43  276.57
  -2   0   7 1382.96   80.19
   2   0   7 1339.67   80.49
   2   0  -7 1225.88   80.09
  -3   1   7  427.96   26.20
   3  -1   7  414.06   26.40
  -4   2   7  189.98   12.50
   4  -2   7  195.68   12.70
  -5   3   7 1565.64   96.69
   5  -3   7 1607.94   96.89
   6  -4   7   76.99    5.70
   6  -4   7   64.49    5.80
  -6   4   7   74.49    5.50
   7  -5   7   38.30    4.30
  -7   5   7   37.20    3.80
   7  -5   7   43.30    4.00
   7  -5  -7   36.50    4.10
   8  -6   7   74.79    6.70
   8  -6  -7   87.69    6.80
   9  -7   7  181.38   12.80
   9  -7  -7  180.18   12.80
  10  -8   7  118.69   10.10
  10  -8  -7  145.79   10.30
  11  -9   7  329.67   21.60
  11  -9  -7  305.77   21.40
  12 -10   7   41.60    5.90
  12 -10  -7   57.19    6.30
  13 -11   7   51.89    6.80
  13 -11  -7   46.10    6.40
  14 -12   7   58.79    4.20
  14 -12   7   56.79    7.60
  14 -12  -7   60.09    6.80
  14 -12  -7   69.09    7.90
  15 -13   7  101.89   10.00
  15 -13   7   82.89    8.80
  15 -13   7   88.09    6.40
  15 -13  -7   91.59    7.70
  15 -13  -7   99.29    7.80
  15 -13  -7  106.69    9.80
  15 -13  -7  106.29   10.00
  16 -14   7   79.49    6.10
  16 -14   7   93.39   10.00
  16 -14   7   76.19    8.50
  16 -14  -7   94.69    9.90
  16 -14  -7   98.79    9.90
  16 -14  -7   82.39    7.50
  16 -14  -7   91.39    7.50
  17 -15   7   28.30    5.00
  17 -15   7   14.00    5.40
  17 -15   7    8.10    2.20
  17 -15  -7   16.00    3.50
  17 -15  -7   16.90    5.50
  17 -15  -7   13.10    5.10
  17 -15  -7    7.10    3.50
  18 -16   7   29.90    3.40
  18 -16   7   32.90    6.70
  18 -16   7   26.20    5.30
  18 -16  -7   34.20    4.50
  18 -16  -7   29.40    4.50
  18 -16  -7   41.70    7.00
  18 -16  -7   18.40    5.80
  19 -17   7   13.80    2.80
  19 -17   7   15.60    4.80
  19 -17   7   24.00    6.20
  19 -17  -7   15.40    5.30
  19 -17  -7   16.10    5.40
  19 -17  -7    9.60    3.80
  19 -17  -7   17.00    3.80
  20 -18   7    1.20    2.50
  20 -18   7   -2.60    4.00
  20 -18  -7   -6.30    3.10
  20 -18  -7    0.00    4.60
  20 -18  -7   -2.50    2.90
  21 -19   7    5.20    2.80
  21 -19   7    2.30    3.80
  21 -19  -7    5.80    3.40
  21 -19  -7    1.80    4.30
  21 -19  -7    2.00    3.50
  22 -20   7    4.40    3.80
  22 -20   7    4.80    2.70
  22 -20  -7    3.20    3.70
  22 -20  -7    4.60    4.60
  22 -20  -7    4.60    3.80
  23 -21   7   -2.80    2.50
  23 -21   7    8.60    3.50
  23 -21  -7   14.10    4.30
  23 -21  -7    3.70    3.30
  24 -22   7    3.00    2.70
  24 -22  -7    1.00    3.10
  22 -24   8    2.90    2.90
  22 -24  -8    1.00    3.50
  21 -23   8   -0.20    3.20
  21 -23   8    3.70    2.40
  21 -23   8   -1.40    3.50
  21 -23  -8   -1.00    5.20
  21 -23  -8    2.40    3.30
  20 -22   8    2.00    2.80
  20 -22   8   24.60    4.60
  20 -22   8   23.10    4.40
  20 -22  -8   12.40    4.80
  20 -22  -8   10.80    4.10
  19 -21   8   16.20    4.80
  19 -21   8   26.10    5.00
  19 -21   8   27.30    3.90
  19 -21  -8   23.00    4.70
  19 -21  -8   29.60    5.50
  18 -20   8    8.60    4.70
  18 -20   8    2.30    2.90
  18 -20   8   11.60    4.60
  18 -20  -8    6.70    4.70
  18 -20  -8    6.40    3.80
  17 -19   8   13.00    5.70
  17 -19   8   12.40    3.20
  17 -19   8   18.50    4.80
  17 -19   8   13.20    4.90
  17 -19  -8   11.50    5.30
  17 -19  -8    9.10    3.50
  17 -19  -8    5.40    5.20
  16 -18   8   34.90    4.20
  16 -18   8   38.20    5.80
  16 -18   8   39.90    5.90
  16 -18   8   26.10    7.00
  16 -18  -8   33.60    7.10
  16 -18  -8   27.60    6.10
  16 -18  -8   26.30    4.50
  15 -17   8   14.90    5.90
  15 -17   8   16.80    5.20
  15 -17   8   12.40    3.00
  15 -17   8   17.80    5.00
  15 -17  -8   18.30    5.80
  15 -17  -8   17.60    3.70
  15 -17  -8   16.10    5.30
  14 -16   8    4.30    4.70
  14 -16   8    0.00    4.80
  14 -16   8    3.60    2.10
  14 -16   8    6.10    4.30
  14 -16  -8    7.80    4.70
  14 -16  -8    0.10    4.30
  14 -16  -8    4.10    2.70
  13 -15   8    7.10    4.60
  13 -15   8    1.90    1.80
  13 -15   8   -1.00    4.00
  13 -15   8    1.50    4.00
  13 -15  -8    1.70    2.30
  13 -15  -8   -0.60    3.90
  13 -15  -8   -1.90    3.60
  12 -14   8    0.90    4.30
  12 -14   8    7.60    4.30
  12 -14   8    4.30    1.60
  12 -14  -8    1.40    3.50
  12 -14  -8    7.90    3.60
  11 -13   8  305.47   21.90
  11 -13   8  282.67   21.70
  11 -13   8  315.37   19.20
  11 -13  -8  311.07   21.50
  11 -13  -8  318.77   20.90
  10 -12   8   12.50    3.70
  10 -12  -8   19.00    3.80
   9 -11   8   84.29    7.80
   9 -11  -8   85.39    7.60
   8 -10   8  403.66   25.40
   8 -10  -8  370.56   25.20
   7  -9   8   45.90    4.80
   7  -9  -8   42.20    4.70
   6  -8   8    2.60    2.10
   6  -8  -8    9.60    2.20
  -5   7   8  252.97   15.90
   5  -7   8  227.38   15.80
   5  -7  -8  248.08   15.80
  -4   6   8  245.98   16.00
  -3   5   8 1578.24   96.39
  -2   4   8  343.97   21.70
  -1   3   8  451.25   28.10
   0   2   8  469.65   29.50
   0   2   8  473.25   29.30
   0  -2   8  473.35   29.10
   1   1   8  874.01   54.09
   1   1   8  872.01   53.69
  -1  -1   8  891.31   53.79
  -2   0   8  485.65   27.50
   2   0   8  464.35   27.80
   2   0  -8  380.16   27.30
   3  -1   8  148.79    9.30
  -3   1   8  139.69    8.90
   3  -1  -8  107.79    8.90
   4  -2   8  360.46   23.10
  -4   2   8  367.86   22.90
   5  -3   8  404.06   25.10
  -5   3   8  389.56   24.90
   6  -4   8  153.58   11.00
  -6   4   8  158.08   10.70
   6  -4   8  166.98   11.00
   7  -5   8  514.35   31.50
   7  -5  -8  481.45   31.20
   8  -6   8  234.28   15.50
   8  -6  -8  221.48   15.20
   9  -7   8  200.58   14.40
   9  -7  -8  212.18   14.30
  10  -8   8  525.95   34.70
  10  -8  -8  559.44   34.70
  11  -9   8   57.49    6.50
  11  -9  -8   60.19    6.40
  12 -10   8   41.00    5.60
  12 -10  -8   36.90    5.30
  13 -11   8    4.50    3.50
  13 -11  -8    7.90    3.70
  13 -11  -8    3.30    3.70
  14 -12   8   -0.50    3.70
  14 -12  -8   -6.20    3.40
  14 -12  -8   -0.30    2.50
  14 -12  -8   -3.10    3.50
  15 -13   8   17.00    4.20
  15 -13   8   12.80    4.50
  15 -13  -8    4.80    4.00
  15 -13  -8    7.80    2.80
  15 -13  -8   10.00    4.40
  15 -13  -8    7.90    2.80
  16 -14   8   49.40    7.40
  16 -14   8   46.90    3.70
  16 -14   8   34.80    5.90
  16 -14  -8   50.19    5.70
  16 -14  -8   36.00    6.30
  16 -14  -8   40.70    5.30
  16 -14  -8   46.90    7.20
  17 -15   8   14.30    2.40
  17 -15   8   20.00    6.00
  17 -15   8   17.60    5.00
  17 -15  -8   17.20    4.00
  17 -15  -8   22.70    5.50
  17 -15  -8   20.20    3.70
  17 -15  -8   24.70    5.70
  18 -16   8    4.50    4.30
  18 -16   8    2.50    1.90
  18 -16   8    1.80    4.80
  18 -16  -8    3.50    3.30
  18 -16  -8    5.20    4.80
  18 -16  -8    0.40    2.80
  18 -16  -8   -3.10    4.40
  19 -17   8    7.30    2.60
  19 -17   8   17.60    5.60
  19 -17   8   14.80    4.90
  19 -17  -8   11.90    3.60
  19 -17  -8    6.20    3.50
  19 -17  -8   11.90    5.10
  20 -18   8    2.80    2.40
  20 -18   8   -1.30    3.80
  20 -18  -8   -1.60    3.10
  20 -18  -8    2.60    4.60
  21 -19   8    5.50    4.00
  21 -19   8    4.70    2.90
  21 -19  -8    0.90    3.20
  21 -19  -8    1.90    4.20
  22 -20   8   22.30    4.30
  22 -20  -8   19.50    4.40
  22 -20  -8   12.00    4.00
  23 -21   8    7.80    3.20
  23 -21   8    5.60    2.50
  23 -21  -8   15.20    4.10
  23 -21  -8    8.80    3.40
  24 -22  -8   -2.20    2.90
  22 -24   9   13.80    3.20
  21 -23   9    2.50    2.10
  21 -23   9   -1.20    3.00
  21 -23  -9   -0.90    3.00
  21 -23  -9   -1.00    4.50
  20 -22   9    1.30    3.80
  20 -22   9    4.60    3.70
  20 -22   9    2.90    2.40
  20 -22  -9    0.30    3.70
  20 -22  -9    0.70    4.60
  19 -21   9   38.90    5.80
  19 -21   9   36.40    5.70
  19 -21   9   57.49    5.60
  19 -21  -9   43.70    6.20
  19 -21  -9   45.50    5.90
  18 -20   9   -1.10    2.80
  18 -20   9   -5.40    4.10
  18 -20   9    3.60    4.20
  18 -20  -9   -1.70    3.10
  18 -20  -9   -0.50    4.40
  17 -19   9   15.80    5.80
  17 -19   9    8.30    5.00
  17 -19   9   14.40    3.20
  17 -19   9    1.30    4.40
  17 -19  -9   13.90    5.10
  17 -19  -9   15.00    3.70
  16 -18   9   34.40    6.80
  16 -18   9   22.50    5.80
  16 -18   9   30.80    3.80
  16 -18   9   19.50    5.20
  16 -18  -9   29.30    7.20
  16 -18  -9   27.90    4.50
  16 -18  -9   20.10    5.70
  15 -17   9   11.30    5.30
  15 -17   9   17.40    5.10
  15 -17   9   20.70    3.30
  15 -17   9   27.60    6.70
  15 -17  -9   14.90    5.50
  15 -17  -9   29.40    6.40
  15 -17  -9   17.40    3.80
  14 -16   9   -2.00    4.30
  14 -16   9    2.70    5.00
  14 -16   9   -1.70    4.40
  14 -16   9    2.70    2.20
  14 -16  -9    5.80    2.70
  14 -16  -9    2.50    4.90
  14 -16  -9   -5.00    4.10
  13 -15   9  114.49   11.10
  13 -15   9  127.99   11.90
  13 -15   9  136.19    8.80
  13 -15   9  110.99   11.90
  13 -15  -9  124.49    9.30
  13 -15  -9  124.19   11.90
  13 -15  -9  125.79   11.00
  12 -14   9   10.00    4.80
  12 -14   9    7.80    4.20
  12 -14   9   10.70    1.90
  12 -14   9    7.90    4.60
  12 -14  -9    5.20    4.10
  12 -14  -9   10.60    3.80
  11 -13   9   12.30    4.80
  11 -13   9   18.60    4.60
  11 -13   9   20.60    2.20
  11 -13  -9   18.60    4.20
  11 -13  -9   20.70    4.60
  10 -12   9  116.69   10.40
  10 -12  -9  124.59   10.20
   9 -11   9  206.38   15.40
   9 -11  -9  221.88   15.40
   8 -10   9  273.47   18.40
   8 -10  -9  266.57   18.20
   7  -9   9  401.46   26.70
   7  -9  -9  428.16   26.70
   6  -8   9   18.70    3.30
   6  -8  -9   30.40    3.60
  -5   7   9  667.73   39.20
   5  -7   9  600.64   39.00
   5  -7  -9  612.84   39.00
  -4   6   9   32.50    3.80
  -3   5   9  271.27   17.50
  -2   4   9  232.98   15.20
  -1   3   9  235.08   15.20
   0   2   9  388.46   24.40
   0  -2   9  390.46   24.20
  -1  -1   9  539.75   33.00
   1   1   9  527.25   32.90
   2   0   9  391.86   23.80
   2   0   9  405.76   24.40
  -2   0   9  407.46   24.00
   2   0  -9  318.97   24.50
   3  -1   9  224.88   14.80
  -3   1   9  234.28   14.60
   3  -1  -9  214.28   14.50
  -4   2   9  227.18   15.20
   4  -2   9  243.58   15.50
  -5   3   9    9.90    2.10
   5  -3   9   13.70    2.30
   6  -4   9  826.82   51.79
  -6   4   9  849.72   51.79
   7  -5   9  336.87   21.80
   8  -6   9  297.47   19.60
   9  -7   9   31.30    4.10
   9  -7  -9   17.20    3.80
  10  -8   9   61.39    6.00
  10  -8  -9   45.70    5.60
  11  -9   9   12.40    3.40
  11  -9  -9    9.50    3.20
  12 -10   9   15.00    3.90
  12 -10  -9   13.30    3.80
  13 -11   9  127.49   11.30
  13 -11  -9  128.59   11.30
  13 -11  -9  142.39   11.10
  14 -12   9   50.29    7.30
  14 -12  -9   52.99    5.50
  14 -12  -9   52.29    6.50
  14 -12  -9   53.29    7.00
  15 -13   9   43.10    6.80
  15 -13   9   61.89    8.00
  15 -13  -9   55.99    7.00
  15 -13  -9   60.99    8.00
  15 -13  -9   69.39    6.00
  16 -14   9  124.99   12.60
  16 -14   9  115.19   11.60
  16 -14   9  125.29    9.00
  16 -14  -9  162.78   12.50
  16 -14  -9  146.99   13.30
  16 -14  -9  156.38   10.30
  17 -15   9   30.40    6.40
  17 -15   9   18.30    5.10
  17 -15   9   25.50    3.10
  17 -15  -9   23.20    3.90
  17 -15  -9   18.60    5.30
  18 -16   9   21.20    6.10
  18 -16   9   22.00    2.90
  18 -16   9   15.50    5.00
  18 -16  -9   17.10    3.70
  18 -16  -9   19.60    5.40
  19 -17   9   11.40    4.40
  19 -17   9    4.30    2.50
  19 -17   9   12.70    5.40
  19 -17  -9    6.90    3.20
  19 -17  -9   14.10    4.90
  20 -18   9    9.30    4.40
  20 -18   9   17.90    3.20
  20 -18  -9   13.10    3.60
  20 -18  -9   15.90    5.00
  21 -19   9    4.50    3.80
  21 -19   9    4.00    2.60
  21 -19  -9   -1.30    3.10
  21 -19  -9    6.10    4.20
  22 -20   9    5.40    3.50
  22 -20   9    2.80    2.50
  22 -20  -9    0.60    3.60
  22 -20  -9    8.80    3.90
  23 -21   9    0.90    2.80
  23 -21   9    3.70    2.10
  23 -21  -9    0.00    2.90
  23 -21  -9    2.30    3.50
  24 -22  -9    4.60    3.00
  21 -23  10   -0.60    2.90
  21 -23  10    2.00    2.20
  21 -23 -10    0.90    4.10
  21 -23 -10   -0.20    2.90
  20 -22  10   15.40    2.80
  20 -22  10   19.20    4.30
  20 -22  10   21.70    4.20
  20 -22 -10   27.50    5.40
  20 -22 -10   26.50    4.50
  19 -21  10   16.80    4.60
  19 -21  10   13.60    4.30
  19 -21  10   13.20    2.90
  19 -21 -10    7.00    4.40
  19 -21 -10    9.00    4.60
  18 -20  10    0.20    2.60
  18 -20  10   -0.10    4.30
  18 -20  10    0.00    4.00
  18 -20 -10    1.00    3.30
  18 -20 -10    0.50    4.20
  17 -19  10   32.40    4.20
  17 -19  10   31.00    6.00
  17 -19  10   33.20    5.70
  17 -19 -10   33.60    6.00
  17 -19 -10   35.60    4.70
  16 -18  10  113.79    8.70
  16 -18  10  111.29   10.60
  16 -18  10  103.79   11.40
  16 -18  10  110.39   12.10
  16 -18 -10  109.89    9.10
  16 -18 -10  122.59   11.10
  15 -17  10   65.29    8.20
  15 -17  10   61.49    6.10
  15 -17  10   50.09    8.70
  15 -17  10   80.29    8.90
  15 -17 -10   78.59    6.60
  15 -17 -10   57.29    7.60
  14 -16  10  102.99    7.50
  14 -16  10  105.79   10.00
  14 -16  10   99.49   11.20
  14 -16  10   62.19    9.80
  14 -16 -10   91.79    7.70
  14 -16 -10   97.19    9.90
  13 -15  10   20.00    6.00
  13 -15  10   32.80    5.70
  13 -15  10   33.90    6.30
  13 -15  10   32.50    4.00
  13 -15 -10   43.60    5.80
  13 -15 -10   44.30    4.70
  13 -15 -10   42.60    7.00
  12 -14  10   34.70    6.30
  12 -14  10   35.50    6.50
  12 -14  10   40.40    6.10
  12 -14  10   49.00    4.10
  12 -14 -10   39.40    6.60
  12 -14 -10   48.00    4.90
  12 -14 -10   50.29    6.00
  11 -13  10   43.50    6.30
  11 -13  10   44.80    6.50
  11 -13 -10   46.10    6.10
  11 -13 -10   40.80    5.60
  10 -12  10   51.49    7.20
  10 -12 -10   75.79    7.30
  10 -12 -10   71.69    7.10
   9 -11  10  242.28   16.90
   9 -11 -10  232.48   16.60
   8 -10  10  260.07   18.80
   8 -10 -10  291.97   18.70
   7  -9  10  268.37   18.80
   7  -9 -10  297.97   19.00
  -5   7  10   47.50    4.60
  -4   6  10  232.28   15.40
  -3   5  10  243.18   16.00
  -2   4  10  115.29    8.30
  -1   3  10   22.20    2.80
   0  -2  10  145.79    9.80
   0   2  10  150.08   10.00
   1   1  10  277.37   17.30
  -1  -1  10  265.87   17.30
   2   0  10  151.58    9.90
  -2   0  10  150.88   10.20
  -3   1  10  458.85   28.70
  -4   2  10  115.99    8.30
  -5   3  10  918.71   56.69
  -6   4  10  253.67   16.60
   7  -5  10  249.28   16.60
   8  -6  10   80.19    6.90
   9  -7  10  235.88   16.20
  10  -8  10    7.40    2.80
  11  -9  10  179.28   13.50
  12 -10  10  141.49   11.80
  12 -10 -10  151.08   11.60
  13 -11  10   14.10    4.50
  13 -11 -10   12.10    3.90
  14 -12  10    4.20    3.90
  14 -12 -10   -1.90    3.60
  14 -12 -10    6.80    2.70
  15 -13  10   78.09    9.40
  15 -13  10   98.39    9.90
  15 -13 -10   80.69    7.20
  15 -13 -10   91.69    9.40
  16 -14  10   38.70    6.70
  16 -14  10   59.99    8.00
  16 -14 -10   54.09    5.70
  16 -14 -10   43.40    6.60
  17 -15  10   54.09    7.20
  17 -15  10   49.40    7.90
  17 -15 -10   53.19    6.00
  17 -15 -10   59.49    7.30
  18 -16  10   14.70    2.50
  18 -16  10   14.40    4.90
  18 -16  10   27.10    6.20
  18 -16 -10   10.10    4.90
  18 -16 -10   16.10    3.50
  19 -17  10   20.50    4.90
  19 -17  10    5.60    2.60
  19 -17 -10   19.50    5.00
  19 -17 -10   13.60    3.30
  20 -18  10    5.00    4.10
  20 -18  10    2.80    2.70
  20 -18 -10    3.30    3.10
  20 -18 -10   15.20    4.70
  21 -19  10    9.50    4.00
  21 -19  10   14.10    2.80
  21 -19 -10   12.60    4.10
  21 -19 -10    9.00    4.30
  22 -20  10    9.10    3.60
  22 -20  10   14.70    2.60
  22 -20 -10   14.60    4.00
  22 -20 -10   14.80    4.30
  23 -21  10   -0.90    3.80
  23 -21 -10   -3.80    2.70
  23 -21 -10   -2.30    3.10
  24 -22 -10    3.20    3.60
  21 -23  11    0.00    2.70
  21 -23 -11   -3.50    2.50
  21 -23 -11    2.80    3.60
  20 -22  11    2.90    3.30
  20 -22  11    7.30    5.20
  20 -22  11    1.40    2.00
  20 -22 -11    4.10    3.70
  20 -22 -11    9.90    5.60
  19 -21  11    2.00    4.10
  19 -21  11    3.40    2.30
  19 -21  11    4.00    3.70
  19 -21 -11    5.10    4.10
  19 -21 -11    3.50    5.50
  18 -20  11    6.20    4.10
  18 -20  11    3.80    2.60
  18 -20  11    5.10    4.50
  18 -20 -11   -2.20    3.90
  18 -20 -11    9.00    3.50
  17 -19  11   -5.60    2.40
  17 -19  11    5.40    4.80
  17 -19  11    3.40    4.40
  17 -19 -11    5.60    4.50
  17 -19 -11    4.20    3.00
  16 -18  11   22.70    5.40
  16 -18  11   12.90    3.20
  16 -18  11   12.20    5.40
  16 -18 -11   24.60    3.80
  16 -18 -11   17.60    5.20
  15 -17  11   41.00    7.40
  15 -17  11   47.50    6.90
  15 -17  11   55.29    5.50
  15 -17 -11   59.89    5.90
  15 -17 -11   52.79    7.10
  14 -16  11   95.19    7.20
  14 -16  11   81.69    9.80
  14 -16  11   74.79    9.60
  14 -16 -11   98.99    7.70
  14 -16 -11   83.19    9.60
  13 -15  11  191.48   16.70
  13 -15  11  221.58   13.40
  13 -15  11  183.08   15.50
  13 -15 -11  200.08   15.40
  13 -15 -11  192.98   13.70
  12 -14  11    2.40    5.30
  12 -14  11   14.10    2.30
  12 -14  11    9.80    6.10
  12 -14  11   11.40    5.00
  12 -14 -11    7.60    4.10
  12 -14 -11    9.10    2.60
  11 -13  11  107.69   11.00
  11 -13  11   80.49   10.30
  11 -13 -11   96.99    9.10
  10 -12  11   81.19   10.40
  10 -12 -11  108.09    8.90
  -4   6  11   60.49    5.40
  -3   5  11   27.10    3.40
  -2   4  11  131.79    9.40
  -1   3  11  408.16   26.30
   1  -3  11  425.06   26.00
   0  -2  11  170.88   11.30
   0   2  11  173.38   11.60
   1   1  11  135.09    9.30
  -1  -1  11  139.49    9.30
   2   0  11  184.28   11.60
  -2   0  11  167.48   11.70
  -3   1  11  113.69    8.20
  -4   2  11  146.69   10.20
  -5   3  11  847.22   52.49
  -6   4  11  314.97   20.40
   8  -6  11  242.18   17.10
   9  -7  11  265.97   18.00
  10  -8  11   15.30    3.60
  11  -9  11   12.60    3.80
  12 -10  11   29.40    5.20
  12 -10 -11   33.30    5.00
  13 -11  11   66.79    8.00
  13 -11 -11   69.69    7.80
  14 -12  11   80.39    9.10
  14 -12 -11   87.89    8.90
  14 -12 -11   82.79    7.10
  15 -13  11   32.00    5.80
  15 -13 -11   28.50    4.00
  15 -13 -11   25.30    5.50
  16 -14  11   10.90    5.20
  16 -14  11   12.30    5.00
  16 -14 -11   13.20    4.70
  16 -14 -11   19.90    3.40
  17 -15  11   17.40    5.40
  17 -15  11    9.40    5.30
  17 -15 -11   16.90    4.90
  17 -15 -11   13.60    3.20
  18 -16  11   20.00    2.80
  18 -16  11   19.20    5.20
  18 -16 -11   19.20    5.00
  18 -16 -11   25.30    3.90
  19 -17  11    4.90    2.40
  19 -17  11    4.90    4.20
  19 -17 -11    8.60    3.10
  19 -17 -11    6.40    4.40
  20 -18  11    6.80    2.40
  20 -18  11    8.70    4.10
  20 -18 -11    5.50    4.30
  20 -18 -11    5.10    3.10
  21 -19  11   -1.40    3.40
  21 -19 -11    2.70    3.90
  21 -19 -11    4.90    3.80
  22 -20 -11    3.20    4.70
  22 -20 -11   -2.30    3.10
  23 -21 -11    5.80    3.30
  21 -23  12   11.60    2.90
  20 -22  12    7.20    3.30
  20 -22 -12   19.00    6.40
  20 -22 -12    6.50    3.60
  19 -21  12   -1.50    3.50
  19 -21  12    2.50    3.90
  19 -21  12    1.10    2.10
  19 -21 -12   -3.10    3.70
  19 -21 -12   -3.70    5.00
  18 -20  12    8.70    4.10
  18 -20  12    8.90    2.60
  18 -20  12   12.20    4.70
  18 -20 -12    6.80    4.20
  18 -20 -12   10.20    3.80
  17 -19  12    8.10    4.40
  17 -19  12    0.00    2.40
  17 -19  12   12.70    5.10
  17 -19 -12    6.40    3.10
  17 -19 -12    3.60    4.10
  16 -18  12   41.80    6.20
  16 -18  12   29.20    6.30
  16 -18  12   46.10    5.10
  16 -18 -12   47.00    5.50
  16 -18 -12   40.00    6.20
  15 -17  12   17.20    5.80
  15 -17  12   21.50    3.20
  15 -17  12    7.50    4.90
  15 -17 -12   15.20    4.90
  15 -17 -12   22.50    3.60
  14 -16  12   57.29    5.50
  14 -16  12   53.39    7.20
  14 -16  12   46.00    7.60
  14 -16 -12   49.70    6.90
  14 -16 -12   63.59    5.90
  13 -15  12   10.90    2.50
  13 -15  12    8.30    5.30
  13 -15  12    3.80    5.40
  13 -15 -12   10.90    2.80
  13 -15 -12   11.80    4.40
  12 -14  12   89.79   11.70
  12 -14  12  121.79    8.00
  12 -14  12  108.09   11.20
  12 -14 -12  123.39   10.40
  12 -14 -12  102.29    8.40
  11 -13  12   21.90    5.80
  11 -13  12   22.70    5.70
  11 -13 -12   25.80    4.70
  10 -12  12   40.80    6.40
  10 -12  12   40.90    4.40
  10 -12 -12   47.10    5.60
   9 -11 -12   48.00    5.50
  -4   6  12   63.19    5.80
  -3   5  12  427.96   27.40
  -2   4  12  390.86   25.00
   1  -3  12   26.00    2.80
  -1   3  12   21.30    3.00
   0  -2  12  997.30   61.59
   0   2  12 1009.60   61.79
   1   1  12  401.26   24.90
  -1  -1  12  388.36   24.90
  -2   0  12 1010.00   62.79
   2   0  12 1030.60   62.59
  -3   1  12   78.29    6.30
  -4   2  12  407.16   25.90
  -5   3  12  239.68   15.90
  -6   4  12  268.27   17.70
  11  -9 -12  117.69   10.10
  12 -10 -12  143.89   11.70
  13 -11 -12    8.40    3.90
  13 -11 -12   10.70    3.00
  14 -12 -12    4.80    4.00
  14 -12 -12   10.80    3.00
  15 -13 -12    3.00    2.70
  15 -13 -12    2.10    4.20
  16 -14 -12   36.80    4.40
  16 -14 -12   30.60    5.50
  17 -15 -12   20.60    3.60
  17 -15 -12   14.90    4.80
  18 -16  12    8.70    5.60
  18 -16 -12    2.20    2.70
  18 -16 -12    8.30    4.40
  19 -17  12   18.90    5.60
  19 -17 -12   15.70    4.90
  19 -17 -12   19.20    3.60
  20 -18 -12   13.40    4.60
  20 -18 -12   11.70    3.60
  21 -19 -12   11.60    4.10
  21 -19 -12   15.10    4.10
  22 -20 -12   20.20    4.10
  22 -20 -12   28.50    5.00
  23 -21 -12    8.10    3.20
  20 -22  13    5.40    3.00
  20 -22 -13    7.20    3.30
  20 -22 -13   11.40    5.60
  19 -21  13    3.10    3.40
  19 -21 -13   12.00    4.60
  19 -21 -13    8.90    4.00
  18 -20  13   19.20    4.80
  18 -20  13   15.90    4.40
  18 -20  13   22.20    2.90
  18 -20 -13   22.90    4.40
  18 -20 -13   20.20    5.00
  17 -19  13    8.80    4.40
  17 -19  13    7.40    2.50
  17 -19  13    7.60    4.90
  17 -19 -13    1.10    4.10
  17 -19 -13   16.80    3.40
  16 -18  13   -2.20    4.20
  16 -18  13   -3.20    2.30
  16 -18  13   -7.90    4.80
  16 -18 -13   -2.60    2.70
  16 -18 -13   -7.70    3.80
  15 -17  13    5.80    4.90
  15 -17  13   -1.50    5.20
  15 -17  13    1.90    2.50
  15 -17 -13   -0.70    4.10
  15 -17 -13    2.60    2.60
  14 -16  13   20.90    3.10
  14 -16  13   11.70    5.80
  14 -16  13   20.40    5.60
  14 -16 -13   20.60    4.90
  14 -16 -13   16.10    3.20
  13 -15  13   17.90    2.90
  13 -15  13    9.70    5.80
  13 -15  13   20.50    5.80
  13 -15 -13   15.90    3.30
  13 -15 -13   18.30    4.80
  12 -14  13   29.20    6.20
  12 -14  13   23.00    6.40
  12 -14 -13   18.40    5.10
  11 -13  13   89.69   10.50
  11 -13  13   82.69    8.60
  11 -13  13   81.69   10.00
  11 -13 -13   95.69    9.00
  10 -12  13   45.60    6.60
  10 -12  13   46.00    4.70
  10 -12 -13   39.90    5.30
   9 -11  13    6.60    4.30
   9 -11  13   -1.00    2.30
   9 -11 -13   -0.50    3.20
  -4   6  13   16.40    2.90
  -3   5  13   18.00    3.10
   2  -4  13  256.57   16.40
  -2   4  13  256.57   17.10
   1  -3  13   93.59    6.70
  -1   3  13   87.79    7.10
   0  -2  13   60.09    4.80
   0   2  13   52.79    5.10
  -1  -1  13  672.03   42.00
   1   1  13  679.83   42.00
  -2   0  13   54.89    4.90
   2   0  13   54.09    4.70
   3  -1  13  318.27   20.20
  -3   1  13  318.17   20.60
  -4   2  13  262.07   17.30
  -5   3  13  132.69    9.70
  -6   4  13  115.29    8.70
  10  -8 -13    8.80    4.10
  11  -9 -13    8.40    3.80
  12 -10 -13   36.80    5.30
  13 -11 -13   -2.10    3.50
  13 -11 -13    5.20    2.60
  14 -12 -13   12.10    4.20
  14 -12 -13    9.30    2.90
  15 -13 -13   34.00    5.90
  15 -13 -13   45.70    5.20
  16 -14 -13    3.10    2.70
  16 -14 -13   -4.90    3.70
  17 -15 -13   13.90    4.60
  17 -15 -13   21.10    3.60
  18 -16 -13   23.90    5.50
  18 -16 -13   35.50    4.30
  19 -17 -13   18.20    3.60
  19 -17 -13   34.70    5.30
  20 -18 -13   10.90    4.20
  20 -18 -13   10.60    3.80
  21 -19 -13   16.80    4.20
  21 -19 -13   10.20    3.90
  22 -20 -13    6.40    3.20
  22 -20 -13    6.10    3.80
  23 -21 -13   11.60    3.70
  20 -22  14    1.40    2.60
  20 -22 -14   10.40    3.20
  19 -21  14   -2.30    3.10
  19 -21 -14    2.60    3.90
  18 -20  14   -5.30    4.30
  18 -20  14    8.20    3.80
  18 -20 -14    6.50    4.60
  18 -20 -14    7.50    4.20
  17 -19  14    0.70    4.50
  17 -19  14    0.80    2.30
  17 -19  14    0.20    3.90
  17 -19 -14    2.90    4.00
  17 -19 -14    9.50    3.20
  16 -18  14    2.80    4.90
  16 -18  14    0.00    4.40
  16 -18  14    0.20    2.30
  16 -18 -14   -5.90    3.80
  16 -18 -14    4.30    2.80
  15 -17  14   18.10    3.00
  15 -17  14    6.90    5.10
  15 -17  14   16.50    5.90
  15 -17 -14   17.30    5.00
  15 -17 -14   22.50    3.60
  14 -16  14   35.00    3.80
  14 -16  14   31.80    6.90
  14 -16  14   25.80    6.20
  14 -16 -14   33.40    5.50
  14 -16 -14   31.40    4.90
  13 -15  14    2.80    5.30
  13 -15  14    2.90    5.80
  13 -15 -14    3.30    4.10
  12 -14  14   41.50    6.90
  12 -14  14   41.90    7.40
  12 -14 -14   38.80    5.90
  11 -13  14   44.10    7.20
  11 -13  14   39.20    4.60
  11 -13  14   50.59    7.10
  11 -13 -14   39.60    5.70
  10 -12  14   13.80    3.00
  10 -12  14   12.60    5.20
  10 -12  14   14.70    5.40
  10 -12 -14   12.10    3.80
   9 -11  14    9.40    2.70
   9 -11  14   10.90    4.90
   9 -11 -14   13.70    4.00
   8 -10  14   15.40    3.00
   8 -10  14   14.40    4.70
   8 -10 -14   15.80    4.00
  -5   7  14   12.30    2.70
  -4   6  14  146.29   10.30
  -4   6  14  127.99   10.20
  -3   5  14   99.19    7.70
  -3   5  14   93.39    7.70
   2  -4  14  783.52   49.00
  -2   4  14  796.92   49.60
  -2   4  14  806.52   49.70
  -1   3  14  240.88   16.00
   1  -3  14  242.58   15.50
  -1   3  14  229.18   15.80
   0   2  14  152.18   10.40
   0   2  14  154.88   10.70
   0  -2  14  146.79   10.40
   1   1  14   57.79    4.90
   1   1  14   64.09    5.50
  -1  -1  14   68.09    5.40
   2   0  14  141.59   10.00
   2   0  14  159.28   10.50
  -2   0  14  153.88   10.60
   3  -1  14  109.09    7.50
  -3   1  14   95.29    7.90
  -4   2  14  781.92   48.80
  -5   3  14  322.87   21.20
  10  -8 -14   46.80    6.00
  11  -9 -14   23.70    4.70
  12 -10 -14    5.80    3.90
  12 -10 -14    7.50    2.80
  13 -11 -14   14.40    3.20
  13 -11 -14   11.20    4.10
  14 -12 -14   -7.30    3.50
  14 -12 -14    0.50    2.60
  15 -13 -14   31.30    4.10
  15 -13 -14   25.80    5.20
  16 -14 -14   84.09    9.00
  16 -14 -14   91.19    7.50
  17 -15 -14    3.20    4.10
  17 -15 -14   14.50    3.20
  18 -16 -14    7.70    2.80
  18 -16 -14    1.80    4.00
  19 -17 -14   14.80    4.40
  19 -17 -14   13.40    3.30
  20 -18 -14    9.00    4.30
  20 -18 -14   -0.20    3.60
  21 -19 -14   27.60    4.80
  21 -19 -14   32.20    5.50
  22 -20 -14   10.70    3.30
  22 -20 -14   13.50    3.70
  20 -22 -15   -2.50    4.20
  19 -21  15    2.90    3.00
  19 -21 -15    4.90    3.60
  18 -20  15    4.20    3.40
  18 -20 -15    0.60    3.80
  17 -19  15    4.10    4.00
  17 -19  15    4.00    4.30
  17 -19 -15    4.60    4.00
  16 -18  15   38.10    6.30
  16 -18  15   27.40    5.60
  16 -18 -15   41.90    5.90
  15 -17  15    2.50    4.80
  15 -17  15   -4.80    2.30
  15 -17  15   -5.40    5.00
  15 -17 -15    5.30    4.30
  14 -16  15   -0.70    5.20
  14 -16  15    9.00    5.50
  14 -16 -15    3.90    3.90
  13 -15  15    9.60    5.70
  13 -15  15    0.60    5.60
  13 -15 -15   14.50    4.40
  12 -14  15   -0.60    5.40
  12 -14  15    5.40    5.50
  12 -14 -15   -0.90    3.70
  11 -13  15    4.10    5.30
  11 -13  15    0.50    2.70
  11 -13  15    3.90    5.50
  11 -13 -15   -0.30    3.70
  10 -12  15   59.29    7.80
  10 -12  15   50.29    5.90
  10 -12  15   57.69    7.50
  10 -12 -15   63.39    7.40
   9 -11  15   25.60    5.30
   9 -11  15   20.90    3.40
   9 -11 -15   16.80    4.20
   8 -10  15   94.69    9.80
   8 -10  15   88.49    7.70
   8 -10 -15  107.69    9.20
   7  -9  15   75.49    6.10
   7  -9  15   72.59    8.10
   7  -9  15   66.99    6.30
   7  -9 -15   67.19    8.10
  -5   7  15  101.59    8.50
  -4   6  15   67.89    6.30
  -4   6  15   65.09    6.50
  -3   5  15   66.59    5.90
  -3   5  15   57.49    6.00
  -2   4  15  167.98   11.60
  -2   4  15  163.08   11.80
   2  -4  15  159.88   11.00
  -1   3  15  293.27   19.70
   1  -3  15  301.47   19.20
  -1   3  15  299.27   19.50
   0  -2  15  151.08   10.30
   0   2  15  151.28   10.80
   0   2  15  142.99   10.30
   1   1  15  250.27   17.20
  -1  -1  15  273.57   17.50
   1   1  15  278.87   17.70
   2   0  15  157.88   10.40
  -2   0  15  143.09   10.40
   2   0  15  141.29    9.90
  -3   1  15  131.59    9.60
   3  -1  15  128.19    9.20
  -4   2  15  171.18   12.10
  -5   3  15  101.59    8.10
   8  -6 -15   81.99   12.30
   9  -7 -15   80.59    9.10
  10  -8  15   20.50    3.00
  10  -8 -15   24.20    4.80
  11  -9 -15   20.50    3.50
  11  -9 -15   19.90    4.60
  12 -10 -15   12.00    4.30
  12 -10 -15   15.00    3.20
  13 -11 -15   59.19    5.90
  13 -11 -15   45.70    6.20
  14 -12 -15   22.30    3.60
  14 -12 -15   19.20    4.70
  15 -13 -15   23.60    3.50
  15 -13 -15   17.30    4.60
  16 -14 -15    3.10    2.50
  16 -14 -15   -0.70    3.90
  17 -15 -15   34.30    4.10
  17 -15 -15   24.30    5.10
  18 -16 -15    1.00    3.80
  18 -16 -15    0.30    2.60
  19 -17 -15    3.10    3.70
  19 -17 -15    2.60    3.00
  20 -18 -15    8.00    3.90
  20 -18 -15    3.10    3.60
  21 -19 -15   -2.10    3.20
  21 -19 -15    3.20    4.40
  22 -20 -15    0.30    2.90
  19 -21 -16   10.90    3.50
  18 -20  16    4.90    3.40
  18 -20 -16   19.80    4.60
  17 -19  16    5.10    3.70
  17 -19 -16   -1.20    4.20
  16 -18  16   13.20    4.60
  16 -18  16    6.50    4.70
  16 -18 -16   13.70    4.60
  15 -17  16   -2.10    4.80
  15 -17  16    4.90    4.80
  15 -17 -16    0.90    4.00
  14 -16  16   -3.50    4.90
  14 -16  16    1.70    5.10
  14 -16 -16    2.20    3.70
  13 -15  16   59.79    8.10
  13 -15  16   64.59    8.30
  12 -14  16   75.49    7.40
  12 -14  16   62.29    8.40
  12 -14  16   59.69    8.20
  12 -14 -16   68.39    8.30
  11 -13  16   16.50    6.20
  11 -13  16   23.10    3.80
  11 -13  16   25.40    6.10
  11 -13 -16   24.70    5.00
  10 -12  16   62.29    8.50
  10 -12  16   71.79    8.50
  10 -12  16   77.69    7.20
  10 -12 -16   90.39    8.50
   9 -11  16    4.50    2.50
   9 -11  16   14.10    4.70
   9 -11  16    7.00    2.80
   9 -11  16   -1.70    8.50
   9 -11 -16   15.10    4.00
   8 -10  16   30.50    5.20
   8 -10  16   21.40    3.40
   8 -10  16   24.90    3.10
   8 -10 -16   16.10    4.30
   7  -9  16   48.00    4.70
   7  -9  16   50.99    6.00
   7  -9  16   40.10    4.40
   7  -9 -16   28.00    5.30
   6  -8  16   56.89    6.70
  -6   8  16   59.79    6.20
   6  -8  16   52.59    5.20
   6  -8  16   51.19    5.70
   6  -8 -16   67.49    7.90
  -5   7  16  305.77   20.30
   5  -7  16  286.77   19.60
   5  -7  16  297.27   18.90
  -4   6  16   66.99    6.40
  -3   5  16  104.39    8.10
  -3   5  16   92.39    8.20
  -2   4  16  331.47   23.20
  -2   4  16  365.66   23.20
   2  -4  16  364.86   22.60
  -1   3  16  207.88   13.70
  -1   3  16  199.98   14.00
   1  -3  16  191.38   13.30
   0   2  16  171.48   11.70
   0  -2  16  162.18   11.60
   0   2  16  175.38   12.10
  -1  -1  16  247.98   16.40
   1   1  16  241.78   16.10
   1   1  16  250.87   16.60
   2   0  16  173.78   11.80
  -2   0  16  176.18   12.40
   2   0  16  181.68   12.30
  -3   1  16   65.19    6.10
   3  -1  16   71.09    5.90
  -4   2  16  364.36   23.80
  -5   3  16   98.99    8.10
   8  -6  16   39.90    4.60
   8  -6 -16   53.89    6.90
   9  -7  16   27.20    3.40
   9  -7 -16   29.30    5.60
  10  -8  16    0.90    2.00
  10  -8 -16    1.10    3.90
  11  -9 -16  103.79    8.10
  11  -9 -16   89.39    9.80
 -12  10  16    7.10    2.50
  12 -10 -16   10.00    3.00
  12 -10 -16   16.90    4.40
  13 -11 -16   81.09    7.20
  13 -11 -16   85.49    8.90
  14 -12 -16   56.09    6.90
  14 -12 -16   71.69    6.30
  15 -13 -16   22.70    4.90
  15 -13 -16   29.50    3.80
  16 -14 -16   -5.80    3.60
  16 -14 -16   -1.80    2.40
  17 -15 -16   37.00    4.20
  17 -15 -16   29.20    5.10
  18 -16 -16    4.90    4.00
  18 -16 -16    8.30    2.90
  19 -17 -16    1.40    3.60
  19 -17 -16    3.90    4.00
  20 -18 -16   23.20    4.50
  20 -18 -16   14.30    4.20
  21 -19 -16   -1.10    2.90
  21 -19 -16    1.90    3.40
  19 -21 -17    3.60    2.90
  18 -20 -17    0.30    3.90
  17 -19  17    5.80    4.50
  17 -19 -17    6.50    4.10
  16 -18  17   -8.80    3.80
  16 -18  17   -8.70    6.10
  16 -18 -17    1.40    4.00
  15 -17  17    3.10    4.50
  15 -17  17  -10.40    4.80
  15 -17 -17    1.20    3.80
  14 -16  17   20.90    5.70
  14 -16  17   23.40    6.10
  14 -16 -17   41.40    5.60
  13 -15  17   -5.40    4.70
  13 -15  17   -4.10    4.90
  13 -15 -17   -2.90    3.50
  12 -14  17   51.29    7.30
  12 -14  17   51.19    5.90
  12 -14  17   44.20    7.20
  12 -14 -17   54.99    6.60
  11 -13  17   36.10    4.50
  11 -13  17   34.50    6.60
  11 -13  17   31.80    8.00
  11 -13 -17   39.90    5.70
  10 -12  17   37.00    6.30
  10 -12  17   36.70    4.60
  10 -12  17   49.00    5.10
  10 -12 -17   37.00    5.50
   9 -11  17   65.39    6.10
   9 -11  17   81.19    9.10
   9 -11  17   59.19    6.60
   9 -11 -17   63.99    8.00
   8 -10  17   30.00    5.80
   8 -10  17   32.40    3.50
   8 -10  17   32.00    4.10
   8 -10 -17   24.40    4.80
   7  -9  17    2.50    2.10
   7  -9  17    1.10    4.00
   7  -9  17    5.00    2.50
   7  -9 -17   -2.50    3.60
  -6   8  17   17.90    2.80
   6  -8  17   33.80    3.90
   6  -8  17   25.70    5.00
  -6   8  17   27.30    4.30
   6  -8 -17   32.40    5.30
   5  -7  17   32.50    3.90
  -5   7  17   30.20    4.50
   5  -7  17   29.70    5.20
  -5   7  17   29.20    3.40
   5  -7 -17   39.30    5.90
  -4   6  17  306.17   20.10
   4  -6  17  271.47   19.20
   4  -6  17  320.97   22.30
   3  -5  17   80.59    8.10
  -3   5  17   78.19    6.70
  -3   5  17   64.99    6.80
  -2   4  17  260.47   17.00
  -2   4  17  241.98   17.20
   2  -4  17  245.88   16.40
  -1   3  17  108.69    8.70
   1  -3  17  106.69    8.00
  -1   3  17  107.69    8.20
   0   2  17   90.29    7.50
   0   2  17   87.29    7.00
   0  -2  17   88.99    7.10
   1   1  17  206.28   14.00
   1   1  17  220.78   14.50
  -1  -1  17  204.18   14.30
   2   0  17   95.59    7.20
   2   0  17   84.39    6.60
  -2   0  17   84.09    7.20
  -3   1  17   61.19    5.80
   3  -1  17   60.89    5.50
  -4   2  17  244.58   16.80
  -5   3  17  106.79    8.60
   6  -4  17   20.60    3.00
   7  -5  17  104.69    7.90
   8  -6  17  171.48   12.60
   8  -6 -17  217.98   15.60
   9  -7  17    8.80    2.50
   9  -7 -17   19.50    5.00
  10  -8  17  187.08   13.10
  10  -8 -17  191.58   13.60
  10  -8 -17  206.78   15.50
 -11   9  17  148.99   10.40
  11  -9  17  144.89   10.50
  11  -9 -17  142.89   12.60
  11  -9 -17  145.69   10.70
 -12  10  17    6.70    2.20
  12 -10 -17    3.30    4.20
  12 -10 -17    3.90    2.70
  13 -11 -17    4.00    3.90
  13 -11 -17    2.40    2.50
  14 -12 -17   38.80    5.80
  14 -12 -17   52.99    5.30
  15 -13 -17  133.49   11.40
  15 -13 -17  136.99   10.00
  16 -14 -17   51.59    6.40
  16 -14 -17   52.99    5.50
  17 -15 -17    4.30    2.60
  17 -15 -17    1.50    3.60
  18 -16 -17   10.40    3.20
  18 -16 -17    4.80    3.70
  19 -17 -17   18.20    4.30
  19 -17 -17   22.70    4.30
  20 -18 -17   12.60    4.10
  20 -18 -17   26.60    5.50
  21 -19 -17    5.10    3.20
  21 -19 -17    6.70    3.20
  18 -20 -18   -4.50    3.00
  17 -19 -18    2.90    4.20
  16 -18 -18   26.00    5.30
  15 -17  18    1.00    5.60
  15 -17 -18    8.00    4.10
  14 -16  18   25.70    6.00
  14 -16 -18   34.90    5.20
  13 -15  18   19.20    6.10
  13 -15 -18   36.10    5.40
  12 -14  18   11.70    3.10
  12 -14  18    6.90    5.40
  12 -14 -18    7.80    4.10
  11 -13  18   53.69    6.10
  11 -13  18   59.69    5.50
  11 -13  18   43.40    7.20
  11 -13 -18   49.60    6.40
  10 -12  18   31.70    3.50
  10 -12  18   24.50    3.80
  10 -12  18   18.60    5.80
  10 -12 -18   28.20    5.00
   9 -11  18   18.70    3.00
   9 -11  18   15.90    3.30
   9 -11  18   11.20    5.30
   9 -11 -18   22.10    4.80
   8 -10  18    3.20    2.60
   8 -10  18    0.30    4.40
   8 -10 -18    5.70    3.90
   7  -9  18    5.50    4.30
  -7   9  18    5.50    2.90
   7  -9  18   11.50    2.80
   7  -9 -18   13.60    4.40
  -6   8  18   18.50    2.90
  -6   8  18   20.60    4.00
   6  -8  18   29.90    5.00
   6  -8  18   27.80    3.50
   6  -8 -18   21.20    4.90
   5  -7  18    6.10    2.40
   5  -7  18   10.20    4.00
  -5   7  18    3.90    2.00
  -5   7  18   10.20    2.80
   5  -7 -18    7.20    4.40
  -4   6  18   90.29    7.80
   4  -6  18   89.89    9.10
   4  -6  18   92.89    7.30
  -4   6  18   80.79    6.90
   4  -6 -18   96.99   10.10
  -3   5  18  232.78   14.90
  -3   5  18  180.48   14.80
   3  -5  18  219.28   15.20
   3  -5  18  204.68   14.20
   3  -5  18  216.48   14.00
  -3   5  18  200.78   14.00
   2  -4  18    6.40    3.40
  -2   4  18    5.50    1.80
  -2   4  18   -0.40    2.30
   2  -4  18    4.30    2.20
   2  -4  18    1.20    1.70
  -2   4  18    0.60    1.70
  -1   3  18  245.68   16.40
   1  -3  18  241.58   16.10
  -1   3  18  225.18   15.90
   1  -3  18  263.67   18.80
   1  -3  18  232.68   16.00
  -1   3  18  254.27   16.90
   0   2  18  464.65   30.90
   0   2  18  495.45   31.60
   0   2  18  511.45   31.20
   0  -2  18  500.05   31.20
   0  -2  18  482.05   31.10
  -1  -1  18  338.67   21.70
   1   1  18  340.07   21.90
   1   1  18  302.67   21.20
   1   1  18  342.97   21.40
   2   0  18  507.55   31.10
  -2   0  18  537.55   34.70
   2   0  18  519.55   31.60
   2   0  18  440.46   31.00
  -2   0  18  483.95   31.60
  -3   1  18   39.00    4.80
  -3   1  18   47.40    5.80
   3  -1  18   43.70    4.70
   3  -1  18   43.80    4.50
  -4   2  18    0.30    2.60
   4  -2  18    0.10    1.80
  -4   2  18    0.10    2.10
   5  -3  18   24.90    3.20
   6  -4  18   32.00    3.70
   7  -5  18  108.09    8.30
   8  -6  18   42.20    4.70
   8  -6 -18   34.80    6.60
   9  -7  18    4.50    2.30
   9  -7 -18   12.00    4.90
  10  -8  18    9.60    2.60
 -10   8  18   10.30    2.50
  10  -8 -18    9.50    4.30
  10  -8 -18   11.50    4.90
 -11   9  18  117.89    8.50
  11  -9  18  111.49    8.60
  11  -9 -18  105.69    8.70
  11  -9 -18  115.29   11.10
 -12  10  18    4.20    2.30
  12 -10 -18    3.30    4.00
  12 -10 -18    5.90    2.70
 -13  11  18    3.60    2.20
  13 -11 -18   -3.30    3.60
  13 -11 -18    1.80    2.50
  14 -12 -18   36.30    5.60
  14 -12 -18   43.90    4.90
  15 -13 -18    5.80    2.50
  15 -13 -18   -0.30    3.70
  16 -14 -18   20.60    3.20
  16 -14 -18   13.10    4.20
  17 -15 -18    5.10    2.60
  17 -15 -18   -1.50    3.30
  18 -16 -18    5.30    3.50
  18 -16 -18    2.80    3.70
  19 -17 -18    1.80    3.40
  19 -17 -18   10.50    3.70
  20 -18 -18   15.10    3.80
  20 -18 -18    4.20    3.20
  18 -20 -19    0.20    3.10
  17 -19 -19   18.90    4.70
  16 -18 -19    1.90    3.80
  15 -17 -19   19.60    4.80
  14 -16  19   47.10    7.20
  14 -16 -19   52.99    6.20
  13 -15  19    5.80    5.30
  13 -15 -19    6.80    3.90
  12 -14  19   -7.40    4.90
  12 -14  19    6.70    3.00
  12 -14 -19   13.80    4.20
  11 -13  19    0.00    5.20
  11 -13  19    7.50    3.00
  11 -13 -19    3.80    3.80
  10 -12  19   51.69    5.90
  10 -12  19   47.10    7.00
  10 -12 -19   49.50    6.20
   9 -11  19    0.00    4.60
   9 -11  19   -2.20    2.50
   9 -11 -19   -6.30    3.40
  -8  10  19    5.70    4.20
   8 -10  19    6.90    2.70
  -8  10  19    6.30    2.20
   8 -10  19    7.90    4.70
   8 -10 -19    9.70    4.10
   7  -9  19   31.70    3.90
   7  -9  19   26.00    5.30
  -7   9  19   26.30    3.30
  -7   9  19   24.50    4.50
   7  -9 -19   26.40    5.20
   6  -8  19   19.10    3.20
  -6   8  19   10.70    2.50
   6  -8  19   18.30    4.50
  -6   8  19   13.50    4.00
  -6   8  19   15.50    3.40
   6  -8 -19   25.70    5.10
   5  -7  19   69.39    6.20
  -5   7  19   55.69    5.60
  -5   7  19   58.09    6.40
   5  -7  19   64.99    8.00
   5  -7 -19   69.49    7.70
   4  -6  19   53.29    5.40
   4  -6  19   55.49    6.30
  -4   6  19   44.70    5.00
  -4   6  19   57.69    5.80
   4  -6 -19   47.50    6.90
   3  -5  19  106.39    8.90
  -3   5  19  132.49    9.70
  -3   5  19  119.89    8.80
   3  -5  19  126.19   10.60
   2  -4  19   24.10    3.20
   2  -4  19   25.60    3.40
   2  -4  19   33.90    4.80
  -2   4  19   21.40    4.20
  -2   4  19   23.70    3.70
  -2   4  19   24.80    3.20
   1  -3  19  147.29   11.00
   1  -3  19  162.38   12.00
  -1   3  19  150.18   10.90
   1  -3  19  150.28   11.00
  -1   3  19  168.58   11.40
  -1   3  19  155.48   11.70
   0   2  19   92.29    8.00
   0  -2  19  104.19    8.90
   0   2  19   90.79    7.80
   0   2  19   93.79    7.30
   0  -2  19   90.49    7.20
   0  -2  19   92.39    7.60
   0  -2  19   83.89    7.40
   0   2  19   98.79    7.50
  -1  -1  19   68.49    5.90
  -1  -1  19   66.39    7.20
   1   1  19   78.39    8.60
   1   1  19   57.89    6.10
   1   1  19   59.99    5.80
  -1  -1  19   60.39    6.10
   1   1  19   77.49    5.90
   2   0  19   87.89    7.10
  -2   0  19   90.39    7.70
  -2   0  19   95.29    8.50
   2   0  19   87.19    7.50
  -2   0  19   93.19    7.20
  -3   1  19   33.40    4.70
  -3   1  19   30.30    4.40
  -3   1  19   37.50    4.30
   3  -1  19   39.00    4.40
   3  -1  19   34.20    3.80
   4  -2  19   23.60    3.20
  -4   2  19   20.60    3.80
   4  -2  19   23.00    3.30
  -4   2  19   28.30    3.30
  -4   2  19   24.00    4.10
  -5   3  19   34.40    3.90
   5  -3  19   42.80    4.50
   6  -4  19  103.99    8.00
   7  -5  19   59.29    5.70
   8  -6  19  114.99    8.90
  -8   6  19  113.99    8.70
   8  -6 -19  132.99   12.20
  -9   7  19   10.40    2.40
   9  -7  19    7.90    2.50
   9  -7 -19    8.70    5.00
 -10   8  19    4.90    2.10
  10  -8  19    0.40    2.10
  10  -8 -19    6.60    4.70
  11  -9  19   42.90    4.50
 -11   9  19   48.20    4.70
  11  -9 -19   36.90    6.20
 -12  10  19    3.90    2.10
  12 -10  19    7.10    3.00
  12 -10 -19    4.30    4.10
  12 -10 -19    5.70    3.00
 -13  11  19   17.60    2.90
  13 -11 -19   21.60    4.70
  13 -11 -19   20.60    3.40
  14 -12 -19   25.50    3.50
  14 -12 -19   21.60    4.70
  15 -13 -19   45.30    4.80
  15 -13 -19   35.00    5.50
  16 -14 -19    5.70    3.70
  16 -14 -19    8.50    2.60
  17 -15 -19   15.30    4.20
  17 -15 -19   14.40    3.20
  18 -16 -19    0.40    3.80
  18 -16 -19   -3.60    3.40
  19 -17 -19    2.90    3.60
  19 -17 -19    5.10    7.70
  20 -18 -19   24.30    3.90
  17 -19 -20    5.70    3.40
  16 -18 -20    9.20    4.50
  15 -17 -20    5.40    4.20
  14 -16 -20   30.20    5.00
  13 -15  20   24.20    6.20
  13 -15 -20   39.10    5.20
  12 -14  20   29.40    5.70
  12 -14  20   31.30    4.10
  12 -14 -20   16.20    4.40
  11 -13  20   25.40    4.10
  11 -13  20   31.70    5.80
  11 -13 -20   32.80    5.00
  10 -12  20   74.69    6.80
  10 -12  20   65.99    7.90
  10 -12 -20   63.79    7.70
   9 -11  20   18.50    5.20
   9 -11  20   15.30    3.20
   9 -11 -20    9.80    4.00
  -8  10  20   28.30    3.30
   8 -10  20   28.80    5.70
  -8  10  20   27.00    4.70
   8 -10  20   26.30    3.90
   8 -10 -20   28.80    5.20
   7  -9  20   62.89    6.40
  -7   9  20   69.49    7.30
   7  -9  20   72.19    8.60
  -7   9  20   65.39    5.50
   7  -9 -20   54.39    7.00
  -6   8  20    1.50    1.70
   6  -8  20    5.40    2.50
   6  -8  20    6.90    4.20
  -6   8  20    0.40    1.90
  -6   8  20    3.50    2.90
   6  -8 -20    1.40    4.20
   5  -7  20  116.99   10.50
  -5   7  20  110.39    8.30
   5  -7  20  119.39    9.00
  -5   7  20  100.19    8.40
  -5   7  20  133.79    9.90
   5  -7 -20  105.29   10.90
  -4   6  20   82.29    6.60
   4  -6  20   83.39    6.90
  -4   6  20   68.59    6.50
   4  -6  20   66.99    8.50
  -4   6  20   84.79    7.50
   4  -6 -20   82.89    8.80
  -3   5  20    6.30    2.00
   3  -5  20    3.70    2.20
  -3   5  20    2.30    2.20
   3  -5  20    4.60    3.50
  -2   4  20   88.29    7.50
  -2   4  20  102.19    8.10
   2  -4  20   94.59    8.90
  -2   4  20   93.19    8.40
   2  -4  20  100.19    7.80
   1  -3  20  184.88   13.40
  -1   3  20  169.18   13.00
  -1   3  20  168.48   12.20
  -1   3  20  194.18   12.70
   1  -3  20  169.88   12.40
   1  -3  20  173.18   12.40
   0   2  20   32.10    3.80
   0  -2  20   26.60    3.50
   0  -2  20   32.90    4.60
   0  -2  20   24.30    3.20
   0   2  20   25.90    4.00
   0  -2  20   24.10    3.70
   0   2  20   24.20    3.40
  -1  -1  20   88.29    8.00
   1   1  20   79.79    6.40
  -1  -1  20   70.49    6.50
   1   1  20   72.09    7.70
  -1  -1  20   64.19    6.70
   1   1  20   72.39    6.90
  -1  -1  20   80.59    6.50
   1   1  20   73.89    6.40
  -2   0  20   28.00    3.70
  -2   0  20   27.40    3.50
  -2   0  20   33.30    4.60
   2   0  20   23.80    3.30
   2   0  20   27.50    4.00
  -2   0  20   28.40    4.10
  -3   1  20   29.10    3.40
   3  -1  20   24.40    3.50
   3  -1  20   20.60    3.10
  -3   1  20   21.40    3.90
  -3   1  20   25.80    4.30
  -4   2  20   68.69    6.60
   4  -2  20   95.39    6.90
  -5   3  20  109.59    8.40
   5  -3  20  117.69    8.60
   6  -4  20   91.69    7.40
  -6   4  20   91.09    7.30
  -7   5  20   51.09    4.90
   7  -5  20   44.40    5.20
   7  -5  20   48.60    5.10
   8  -6  20   17.40    3.00
  -8   6  20   22.20    3.10
   8  -6  20   16.40    3.10
   8  -6 -20   23.50    6.30
   9  -7  20  130.99    9.70
  -9   7  20  133.59    9.60
  -9   7  20  127.19   11.10
   9  -7 -20  140.29   12.90
 -10   8  20    9.10    2.40
  10  -8  20   11.10    2.60
  10  -8 -20   15.40    5.20
  11  -9  20   26.70    3.60
 -11   9  20   29.80    3.40
  11  -9 -20   25.30    5.40
  12 -10  20   50.99    5.10
 -12  10  20   46.90    4.90
  12 -10 -20   55.29    6.70
 -13  11  20   50.29    4.80
  13 -11 -20   45.70    6.10
  14 -12 -20    1.70    3.60
  15 -13 -20   29.90    5.10
  16 -14 -20    1.40    3.40
  17 -15 -20    3.50    3.50
  18 -16 -20   13.90    4.10
  19 -17 -20    3.60    3.00
  16 -18 -21   15.00    4.10
  15 -17 -21   -1.20    3.90
  14 -16 -21    6.80    4.60
  13 -15 -21    3.50    3.50
  12 -14  21   12.90    3.10
  12 -14  21    5.60    5.00
  12 -14 -21   11.30    4.00
  11 -13  21    2.30    2.80
  11 -13  21   -5.10    4.50
  11 -13 -21    7.20    3.70
  10 -12  21   -1.00    2.60
  10 -12  21    3.10    4.60
  10 -12 -21   -1.40    3.40
  -9  11  21   78.69    6.40
   9 -11  21   67.99    7.00
   9 -11  21   65.09    7.80
  -9  11  21   71.59    7.80
   9 -11 -21   80.79    8.20
   8 -10  21  184.88   14.70
  -8  10  21  174.18   12.60
   8 -10  21  196.98   13.40
  -8  10  21  182.18   14.50
   8 -10 -21  205.08   14.60
  -7   9  21    8.20    3.50
  -7   9  21   13.60    2.50
   7  -9  21   19.00    3.30
   7  -9  21   12.40    4.70
   7  -9 -21   11.40    4.20
   6  -8  21    7.50    4.10
  -6   8  21    4.00    1.80
  -6   8  21    5.10    2.20
  -6   8  21    5.60    2.80
   6  -8  21    2.60    2.60
   6  -8 -21    2.40    4.00
   5  -7  21   30.10    4.10
  -5   7  21   38.10    4.40
  -5   7  21   39.40    4.20
  -5   7  21   43.50    5.30
   5  -7  21   36.50    5.60
   5  -7 -21   33.40    5.90
   4  -6  21   23.30    4.80
  -4   6  21   30.40    4.40
  -4   6  21   26.70    3.30
   4  -6  21   24.90    3.60
  -4   6  21   23.90    3.30
   4  -6 -21   26.20    5.80
  -3   5  21   76.49    6.20
   3  -5  21   73.99    6.70
   3  -5  21   76.69    8.00
  -3   5  21   78.19    6.40
   3  -5  21   62.79    6.40
  -3   5  21   80.89    7.10
   3  -5 -21   59.59    8.20
   2  -4  21    2.90    2.40
  -2   4  21    4.10    2.30
  -2   4  21    6.80    2.10
   2  -4  21    3.10    2.50
   2  -4  21    7.70    3.60
  -2   4  21    6.70    1.90
  -1   3  21   67.49    6.40
  -1   3  21   79.59    6.80
   1  -3  21   76.29    6.70
   1  -3  21   77.49    8.10
  -1   3  21   78.49    6.30
   0  -2  21    5.30    3.30
   0   2  21    8.70    2.20
   0   2  21    3.00    2.00
   0   2  21    4.60    2.30
   0  -2  21    5.00    2.30
   1   1  21    2.90    3.40
  -1  -1  21    4.10    3.20
   1   1  21    0.30    1.80
  -1  -1  21    5.90    2.20
   1   1  21    0.70    2.00
  -1  -1  21    2.70    2.00
  -2   0  21    5.50    3.00
   2   0  21    2.60    2.10
  -2   0  21    4.80    2.20
  -2   0  21    1.60    3.00
  -2   0  21    6.40    2.20
   2   0  21    7.00    2.50
   3  -1  21   41.30    4.50
  -3   1  21   32.70    4.50
  -3   1  21   34.60    4.10
  -3   1  21   43.50    4.40
   3  -1  21   38.80    4.40
  -3   1  21   38.00    5.20
  -4   2  21    5.40    2.20
   4  -2  21    4.30    2.00
   4  -2  21    4.50    2.10
  -4   2  21    4.50    2.10
  -4   2  21    6.80    2.40
  -5   3  21   70.99    6.00
  -5   3  21   60.39    6.60
   5  -3  21   77.79    6.30
   5  -3  21   67.29    6.10
  -5   3  21   59.69    5.80
   6  -4  21   79.29    6.60
   6  -4  21   76.59    6.40
  -6   4  21   68.69    7.10
  -6   4  21   69.69    6.30
   7  -5  21  137.89   10.10
  -7   5  21  143.39   10.00
  -7   5  21  145.99   11.20
   7  -5  21  126.49   10.00
   7  -5 -21  127.89   13.60
  -8   6  21   17.00    2.80
   8  -6  21   15.10    2.90
  -8   6  21   11.00    3.50
   8  -6  21   14.80    2.80
   8  -6 -21   26.80    6.30
   9  -7  21   62.29    5.80
  -9   7  21   59.69    5.50
  -9   7  21   54.39    6.80
   9  -7 -21   68.09    8.10
 -10   8  21   49.40    5.20
  10  -8  21   60.19    5.50
 -10   8  21   49.00    6.60
  10  -8 -21   56.69    7.20
 -11   9  21   11.90    2.70
  11  -9  21   15.30    2.80
  11  -9 -21   23.00    4.90
  12 -10  21   84.19    6.70
 -12  10  21   80.79    6.60
  12 -10 -21   70.59    8.70
 -13  11  21   36.50    3.90
  13 -11 -21   31.20    5.30
 -14  12  21   54.19    5.70
  14 -12 -21   41.40    5.80
  15 -13 -21   18.00    4.30
  16 -14 -21    0.40    3.40
  17 -15 -21   -1.70    3.30
  18 -16 -21    1.50    3.30
  19 -17 -21    4.00    3.10
  16 -18 -22    3.20    3.30
  15 -17 -22    1.60    4.70
  14 -16 -22    4.30    4.00
  13 -15 -22    8.80    4.30
  12 -14  22    3.40    2.80
  12 -14 -22    1.70    3.60
  11 -13  22   29.20    4.10
  11 -13  22   33.20    5.90
  11 -13 -22   27.80    4.70
 -10  12  22   13.80    4.20
  10 -12  22   27.20    5.20
  10 -12  22   13.20    3.20
  10 -12 -22   17.10    4.20
   9 -11  22   38.90    4.60
  -9  11  22   31.40    5.30
  -9  11  22   40.80    4.20
   9 -11  22   35.40    5.80
   9 -11 -22   48.60    5.80
  -8  10  22    4.50    2.90
   8 -10  22    4.10    4.30
  -8  10  22    4.10    2.00
   8 -10  22    7.10    2.80
   8 -10 -22    0.90    3.60
  -7   9  22   42.40    4.40
   7  -9  22   54.29    5.60
  -7   9  22   37.50    5.40
   7  -9  22   39.90    6.00
   7  -9 -22   42.50    5.80
  -6   8  22   37.80    4.30
  -6   8  22   44.90    5.80
   6  -8  22   45.90    6.00
  -6   8  22   43.90    4.60
   6  -8  22   54.49    5.60
   6  -8 -22   44.90    6.20
   5  -7  22  251.97   16.50
  -5   7  22  242.78   16.10
  -5   7  22  251.97   17.40
   5  -7  22  245.68   17.40
  -5   7  22  222.98   16.10
   5  -7 -22  244.48   17.90
  -4   6  22  105.99    8.20
   4  -6  22  113.19    8.80
  -4   6  22  119.19    9.40
   4  -6  22  109.09    8.90
   4  -6  22  118.09   10.10
  -4   6  22   97.39    8.30
   4  -6 -22  110.19   11.00
  -3   5  22  126.59    9.40
   3  -5  22  133.19    9.90
   3  -5  22  144.29   11.20
  -3   5  22  123.89    9.60
   3  -5  22  136.09    9.70
  -3   5  22  129.79   10.40
   3  -5 -22  113.89   12.30
  -2   4  22   71.39    6.40
   2  -4  22   70.29    8.10
   2  -4  22   75.99    6.70
  -2   4  22   77.69    6.20
   2  -4  22   65.89    6.50
  -2   4  22   73.59    6.90
   1  -3  22   26.40    3.70
   1  -3  22   29.40    3.80
  -1   3  22   31.20    3.70
   1  -3  22   27.90    4.80
  -1   3  22   27.50    3.50
  -1   3  22   38.70    4.60
   0  -2  22    5.00    3.40
   0   2  22    3.70    2.10
   0   2  22    7.30    2.20
   0  -2  22    7.00    2.40
   0  -2  22   10.80    2.40
   0   2  22    6.00    2.40
  -1  -1  22   28.70    3.60
   1   1  22   24.70    3.40
   1   1  22   22.20    3.30
  -1  -1  22   26.30    3.50
  -1  -1  22   25.20    3.40
  -1  -1  22   20.40    4.30
  -2   0  22    7.80    2.30
   2   0  22    8.60    2.50
   2   0  22    9.50    2.50
  -2   0  22    8.50    2.40
  -2   0  22    7.80    2.40
  -2   0  22    3.10    3.10
  -3   1  22  105.29    8.30
   3  -1  22  109.09    8.30
  -3   1  22  103.29    8.30
   3  -1  22  110.59    8.40
  -3   1  22  106.19    8.70
  -4   2  22   68.89    6.30
  -4   2  22   69.19    6.30
   4  -2  22   69.89    6.50
  -4   2  22   80.59    7.10
   4  -2  22   80.29    6.60
  -5   3  22   83.89    7.90
  -5   3  22   78.19    7.00
  -5   3  22   90.39    7.20
   5  -3  22   89.59    7.20
   5  -3  22   90.59    7.30
   6  -4  22  135.89    9.90
  -6   4  22  129.29    9.70
   6  -4  22  132.59    9.90
  -6   4  22  133.59   10.70
  -7   5  22  278.57   17.40
   7  -5  22  260.37   17.50
  -7   5  22  243.78   18.50
   7  -5  22  261.17   17.40
   7  -5 -22  259.87   20.00
   8  -6  22  128.79    8.90
  -8   6  22  106.99    8.60
  -8   6  22  110.89    9.90
   8  -6  22  114.59    9.00
   8  -6 -22  109.99   11.80
  -9   7  22   14.10    2.70
   9  -7  22   14.20    4.10
   9  -7  22   14.20    2.70
  -9   7  22   10.40    3.30
   9  -7 -22    5.70    4.90
  10  -8  22   31.50    3.60
 -10   8  22   25.50    4.70
 -10   8  22   25.90    3.50
  10  -8 -22   27.10    5.50
 -11   9  22   29.90    5.10
 -11   9  22   33.90    3.80
  11  -9  22   42.20    4.60
  11  -9 -22   28.50    5.40
  12 -10  22   19.90    3.10
 -12  10  22   22.20    3.00
  12 -10 -22   24.70    4.80
 -13  11  22   18.60    2.80
  13 -11 -22   14.70    4.20
 -14  12  22    2.30    2.10
  14 -12 -22    4.10    3.50
  15 -13 -22    9.20    4.10
  16 -14 -22    6.40    3.60
  17 -15 -22   16.60    4.20
  18 -16 -22   -3.40    2.80
  15 -17 -23    5.90    3.50
  14 -16 -23   10.00    4.90
  13 -15 -23   45.10    5.80
  12 -14  23   53.69    5.40
  12 -14 -23   51.59    6.20
 -11  13  23   17.40    5.70
  11 -13  23   33.10    4.10
  11 -13 -23   27.50    4.70
  10 -12  23    1.60    2.70
 -10  12  23    1.90    3.00
  10 -12  23   -0.60    4.20
  10 -12 -23    2.60    3.30
  -9  11  23    6.80    2.20
  -9  11  23    1.90    2.70
   9 -11  23    7.00    2.80
   9 -11  23    4.10    4.00
   9 -11 -23   10.00    3.60
  -8  10  23   22.00    4.40
   8 -10  23   23.20    3.60
   8 -10  23   24.30    4.80
  -8  10  23   19.00    3.00
   8 -10 -23   21.10    4.50
   7  -9  23   82.29    7.20
  -7   9  23   86.69    6.60
  -7   9  23   73.19    7.90
   7  -9  23   72.49    8.50
   7  -9 -23   91.89    8.80
   6  -8  23  135.49   11.30
  -6   8  23  130.99   10.90
   6  -8  23  133.99   10.10
  -6   8  23  133.09    9.50
  -6   8  23  123.99    9.60
   6  -8 -23  150.48   11.70
   5  -7  23   32.50    5.00
  -5   7  23   21.30    4.10
  -5   7  23   20.90    3.30
  -5   7  23   26.10    3.20
   5  -7  23   29.80    3.80
   5  -7 -23   14.80    4.70
  -4   6  23   24.50    4.10
   4  -6  23   22.60    3.50
  -4   6  23   25.80    3.30
   4  -6  23   24.60    3.60
   4  -6  23   24.60    4.70
  -4   6  23   21.10    3.20
   4  -6 -23   28.60    5.50
   3  -5  23   14.70    3.90
  -3   5  23    4.30    2.20
  -3   5  23    7.90    2.80
   3  -5  23    6.80    2.60
   3  -5  23    5.30    2.60
  -3   5  23   12.60    2.50
   3  -5 -23    2.20    4.90
  -2   4  23   44.90    5.30
   2  -4  23   35.40    4.50
  -2   4  23   36.90    4.20
  -2   4  23   46.40    4.80
   2  -4  23   39.20    5.30
   2  -4  23   36.60    4.40
   2  -4 -23   43.40    6.90
  -1   3  23    7.90    2.20
   1  -3  23    6.20    3.60
  -1   3  23    8.10    2.40
  -1   3  23    8.50    2.90
   1  -3  23    7.90    2.60
   1  -3  23    4.90    2.40
   0  -2  23  106.89    8.70
   0   2  23  112.49    8.60
   0   2  23  107.69    8.70
   0  -2  23  119.09    8.80
   0  -2  23  115.49    9.80
  -1  -1  23   83.59    8.30
  -1  -1  23   91.09    7.20
   1   1  23   89.49    7.20
  -1  -1  23   85.99    7.30
   1   1  23   76.69    7.00
   2   0  23  107.49    8.80
   2   0  23  109.39    8.60
  -2   0  23  116.39    8.80
  -2   0  23  111.79    8.70
  -2   0  23  113.59    9.80
  -2   0  23  121.89    9.00
  -3   1  23   31.10    4.30
   3  -1  23   35.50    4.10
   3  -1  23   35.90    4.10
  -3   1  23   30.20    3.80
  -3   1  23   34.90    4.00
   4  -2  23   40.90    4.60
  -4   2  23   44.30    4.70
   4  -2  23   40.90    4.60
  -4   2  23   44.40    4.80
  -4   2  23   46.20    5.20
  -5   3  23   64.29    6.00
   5  -3  23   72.19    6.10
   5  -3  23   72.19    6.30
  -5   3  23   63.89    6.50
  -5   3  23   56.79    5.80
   6  -4  23   14.90    2.90
  -6   4  23   10.00    3.00
   6  -4  23   11.90    2.80
  -6   4  23   15.00    2.80
   7  -5  23    5.70    2.50
   7  -5  23    4.50    2.20
  -7   5  23    5.00    2.20
  -7   5  23    2.50    2.50
   7  -5 -23    1.70    5.30
   8  -6  23   40.20    4.40
  -8   6  23   34.00    5.10
  -8   6  23   35.40    4.00
   8  -6  23   35.80    4.10
   8  -6 -23   35.10    6.50
   9  -7  23    5.90    2.30
  -9   7  23    2.70    2.60
   9  -7  23    3.60    2.70
  -9   7  23    2.70    2.00
   9  -7 -23    3.60    4.40
 -10   8  23   34.20    3.90
  10  -8  23   34.40    4.00
 -10   8  23   36.60    5.10
  10  -8 -23   36.30    5.90
 -11   9  23   37.20    5.40
  11  -9  23   48.80    4.80
 -11   9  23   33.30    3.90
  11  -9 -23   39.20    5.80
 -12  10  23    0.20    1.80
  12 -10  23    2.30    2.20
 -12  10  23   -5.40    2.90
  12 -10 -23    1.00    3.50
 -13  11  23    3.50    2.00
  13 -11 -23   -0.80    3.40
 -14  12  23    7.00    2.40
  14 -12 -23    4.80    3.70
  15 -13 -23   10.30    4.00
  16 -14 -23    4.50    3.80
  17 -15 -23    5.10    3.20
  14 -16 -24    4.90    3.60
  13 -15 -24   28.80    5.20
  12 -14  24   10.50    2.90
  12 -14 -24   10.90    4.40
 -11  13  24    4.70    3.20
  11 -13  24   12.80    3.00
  11 -13 -24   11.00    4.20
  10 -12  24   22.60    3.50
 -10  12  24   11.90    3.50
  10 -12 -24   12.20    3.80
  -9  11  24    4.40    2.20
   9 -11  24    9.40    2.90
   9 -11  24    4.20    3.90
  -9  11  24    3.10    2.80
   9 -11 -24    7.30    3.30
  -8  10  24   46.40    4.80
  -8  10  24   52.39    6.20
   8 -10  24   53.29    5.70
   8 -10  24   47.10    5.90
   8 -10 -24   55.19    6.60
   7  -9  24   18.50    3.50
  -7   9  24   17.40    3.90
  -7   9  24   24.40    3.10
   7  -9  24   28.60    4.80
   7  -9 -24   27.60    4.70
   6  -8  24  115.09   10.30
  -6   8  24  101.99    8.60
  -6   8  24  117.89   10.00
   6  -8  24  127.59    9.30
  -6   8  24  130.09    8.80
   6  -8 -24  123.59   10.40
  -5   7  24    1.90    1.90
   5  -7  24    5.00    3.70
   5  -7  24    3.90    2.50
  -5   7  24    4.00    1.90
  -5   7  24    6.00    2.80
   5  -7 -24    2.40    3.90
   4  -6  24   21.90    4.40
   4  -6  24   21.10    3.40
  -4   6  24   19.40    3.80
  -4   6  24   22.80    3.10
   4  -6  24   17.40    3.30
  -4   6  24   20.20    3.00
   4  -6 -24   18.10    4.70
   3  -5  24   95.19    7.70
   3  -5  24   90.59    7.80
  -3   5  24   90.49    7.40
  -3   5  24   88.79    7.30
  -3   5  24   93.09    8.10
   3  -5  24   99.59    8.90
   3  -5 -24   87.19    9.80
   2  -4  24   87.89    8.60
   2  -4  24   99.79    7.50
  -2   4  24   84.79    7.00
  -2   4  24   79.89    7.00
   2  -4  24   88.69    7.40
  -2   4  24   90.19    7.80
   2  -4 -24   74.49    8.90
  -1   3  24   24.70    3.40
  -1   3  24   29.00    4.00
  -1   3  24   26.70    3.50
   1  -3  24   23.20    3.50
   1  -3  24   26.40    4.30
   1  -3  24   22.30    3.60
   0  -2  24    2.40    2.10
   0   2  24   -0.70    2.00
   0  -2  24    0.80    3.10
   0  -2  24   -1.10    2.00
   0   2  24    3.00    2.10
  -1  -1  24   14.90    3.90
   1   1  24   20.30    3.20
  -1  -1  24   22.60    3.40
   1   1  24   20.70    3.10
  -1  -1  24   22.30    3.30
   2   0  24   -1.10    1.80
   2   0  24    2.30    2.10
  -2   0  24    3.10    2.10
  -2   0  24    4.90    2.20
  -3   1  24   92.79    7.80
  -3   1  24   88.39    7.40
   3  -1  24   93.59    7.70
   3  -1  24  101.99    7.70
  -3   1  24   87.79    7.50
  -4   2  24   82.89    6.90
   4  -2  24   79.99    6.90
   4  -2  24   86.09    7.00
  -4   2  24   70.79    7.10
  -4   2  24   78.29    6.70
  -5   3  24  214.58   14.60
  -5   3  24  219.38   14.80
   5  -3  24  229.58   14.90
  -5   3  24  196.38   15.40
   5  -3  24  228.28   15.00
  -6   4  24    5.30    2.20
   6  -4  24    5.00    2.30
   6  -4  24    3.00    2.30
  -6   4  24    3.30    2.60
   6  -4 -24    1.50    5.30
  -7   5  24   15.00    3.40
  -7   5  24   14.00    2.60
   7  -5  24    9.20    2.60
   7  -5  24   13.10    2.90
   7  -5 -24   18.40    5.60
  -8   6  24   11.00    2.40
  -8   6  24    6.20    2.70
   8  -6  24   10.80    2.80
   8  -6  24    7.80    2.50
   8  -6 -24    4.10    4.60
  -9   7  24    9.50    2.30
   9  -7  24    8.50    2.50
   9  -7  24   15.20    3.10
  -9   7  24    9.20    3.10
   9  -7 -24   11.30    4.70
 -10   8  24    0.40    2.60
 -10   8  24    2.20    1.80
  10  -8  24    2.70    2.30
  10  -8 -24    1.00    3.70
 -11   9  24    4.70    2.00
 -11   9  24    4.60    3.00
  11  -9  24    7.00    2.40
  11  -9 -24    1.70    3.70
 -12  10  24    6.00    3.00
  12 -10  24   10.90    2.50
 -12  10  24    5.90    2.10
  12 -10 -24   10.20    3.90
 -13  11  24    8.90    3.80
 -13  11  24    7.60    2.40
  13 -11 -24    4.40    3.80
 -14  12  24   10.90    3.50
  14 -12 -24    4.90    3.80
  15 -13 -24   -0.50    3.60
  16 -14 -24    4.20    3.20
  13 -15 -25    4.30    3.80
  12 -14  25    8.20    2.60
  12 -14 -25   10.30    4.30
  11 -13  25   30.80    3.80
  11 -13 -25   24.10    5.00
  10 -12  25    9.90    3.00
 -10  12  25    7.40    3.30
  10 -12 -25   14.80    4.10
   9 -11  25    3.90    2.60
  -9  11  25   -0.70    2.50
  -9  11  25    1.10    2.10
   9 -11 -25    4.80    3.30
  -8  10  25    0.60    2.50
  -8  10  25    0.80    2.10
   8 -10  25    6.90    2.60
   8 -10  25    1.40    3.40
   8 -10 -25   -2.80    3.10
   7  -9  25   18.50    4.00
  -7   9  25   13.80    3.40
  -7   9  25   13.20    2.60
   7  -9  25   16.00    3.10
   7  -9 -25   16.90    4.10
  -6   8  25   15.20    2.70
   6  -8  25   13.30    2.90
  -6   8  25   17.90    3.60
   6  -8  25   19.20    3.90
  -6   8  25   18.40    2.70
   6  -8 -25   19.60    4.10
   6  -8 -25   20.20    4.10
   5  -7  25   19.00    3.90
  -5   7  25   15.10    2.60
  -5   7  25   10.00    3.20
  -5   7  25   16.90    2.70
   5  -7  25   15.10    2.90
   5  -7 -25   14.00    4.20
   4  -6  25  116.09    8.30
  -4   6  25  106.59    7.90
   4  -6  25   99.59    9.10
  -4   6  25   91.79    7.70
  -4   6  25   98.59    8.60
   4  -6  25  105.39    8.10
   4  -6 -25   92.09    9.80
  -3   5  25   51.19    5.10
   3  -5  25   46.10    5.10
   3  -5  25   54.59    6.60
   3  -5  25   53.99    5.50
  -3   5  25   52.59    5.20
  -3   5  25   55.89    6.00
   3  -5 -25   48.60    6.70
   2  -4  25  150.28   11.20
  -2   4  25  157.68   11.10
  -2   4  25  170.28   11.10
   2  -4  25  154.68   11.30
   2  -4  25  150.68   12.00
  -2   4  25  161.88   11.70
   2  -4 -25  128.69   12.80
   1  -3  25   93.29    8.80
  -1   3  25  102.29    7.90
   1  -3  25  104.09    8.00
   1  -3  25   96.29    8.00
  -1   3  25  106.09    7.90
   1  -3 -25   83.79   10.10
   0  -2  25   79.19    7.80
   0  -2  25   76.19    6.80
   0  -2  25   77.79    6.90
   0   2  25   77.79    6.80
   0   2  25   75.99    6.70
  -1  -1  25   54.89    5.60
  -1  -1  25   49.10    5.50
   1   1  25   56.49    5.60
   1   1  25   57.09    5.50
  -2   0  25   76.79    6.90
   2   0  25   73.39    6.80
   2   0  25   78.09    6.80
  -2   0  25   80.09    6.60
   3  -1  25  122.49    8.60
  -3   1  25  107.49    8.40
   3  -1  25  111.09    8.60
  -3   1  25  105.79    8.40
  -3   1  25   97.79    8.50
  -4   2  25  159.78   11.00
  -4   2  25  141.69   10.80
  -4   2  25  143.29   11.40
   4  -2  25  156.58   11.00
   4  -2  25  164.38   11.10
   5  -3  25   97.29    7.50
  -5   3  25   86.29    7.20
  -5   3  25   88.29    7.90
   5  -3  25   99.39    7.70
  -5   3  25   94.89    7.50
   5  -3 -25   86.79   10.20
  -6   4  25   38.10    4.10
   6  -4  25   40.20    4.40
  -6   4  25   30.10    4.60
   6  -4  25   28.60    3.90
   6  -4 -25   47.40    7.10
  -7   5  25   15.90    3.30
  -7   5  25   14.50    2.60
   7  -5  25   10.20    2.80
   7  -5  25    9.10    2.70
   7  -5 -25   13.30    5.30
   8  -6  25    6.20    2.70
   8  -6  25    6.30    2.30
  -8   6  25    8.40    2.70
  -8   6  25    6.30    2.10
   8  -6 -25   10.50    4.50
   9  -7  25   28.10    3.60
  -9   7  25   26.50    3.30
   9  -7  25   36.40    4.30
  -9   7  25   31.40    4.50
   9  -7 -25   22.90    5.30
 -10   8  25   65.59    7.40
  10  -8  25   82.49    6.80
 -10   8  25   95.99    6.70
  10  -8 -25   86.99    8.80
 -11   9  25    8.60    3.00
  11  -9  25   15.00    2.70
 -11   9  25   13.00    2.50
  11  -9 -25   21.40    4.30
 -12  10  25   18.30    3.80
 -12  10  25   23.30    3.30
[truncated: 2,006,309 more chars]
